# Supplementary material for: Genetic enhancers of partial PLK1 inhibition reveal hypersensitivity to kinetochore perturbations
Source: PLoS Genet. 2023 Aug 28;19(8):e1010903. doi: 10.1371/journal.pgen.1010903 (PMC10491399; doi:10.1371/journal.pgen.1010903)
Supplement: S1 Table — The concentrations of compounds used, their effects on cell proliferation obtained during the screens and the numbers of enhancer and suppressor genes obtained with very high confidence (False Discovery Rate; FDR < 0.05) are indicated. (XLSX) [file pgen.1010903.s006.xlsx]

## Sheet: Sheet1
PLK1 inhibitors	Expected IC value	Conc.	Pop. doublings during screen	# Enhancers (FDR < 0.05)	# Suppressors (FDR < 0.05)
DMSO only	NA	1000X	7.84	0	0
BI2536	IC10	1 nM	6.83	0	0
	IC30	4.2 nM	4.44	35	30
	IC50	20 nM	-0.291	0	21
BI6727	IC10	1 nM	6.81	0	0
	IC30	12.5 nM	4.09	30	24
	IC50	40 nM	-0.0931	0	24
GSK461364A	IC10	5 nM	6.47	24	0
	IC30	15 nM	-0.109	1	37
	IC50	100 nM	-0.0328	1	13
