# Supplementary material for: Genetic enhancers of partial PLK1 inhibition reveal hypersensitivity to kinetochore perturbations
Source: PLoS Genet. 2023 Aug 28;19(8):e1010903. doi: 10.1371/journal.pgen.1010903 (PMC10491399; doi:10.1371/journal.pgen.1010903)
Supplement: S2 Table — For the 3 Plk1 inhibitors used, RANKS score, p-values and FDR are presented for each gene monitored in the screen. Values obtained from combining all 3 screens are shown in the first columns and were used to rank enhancer genes (negative mean scores) and suppressor genes (positive mean scores). Combined p-values were calculated using Fisher’s method. (XLSX) [file pgen.1010903.s007.xlsx]

## Sheet: combined scores
Gene	mean score	enhancer rank	suppressor rank	combined P-value	combined FDR	BI2536 4.2nM score	P-value	FDR	BI6727 12.5nM score	P-value	FDR	GSK461364A 5nM score	P-value	FDR
KIF18A	-4.91	1		9.01354e-16	8.56827e-12	-4.35	1e-06	0.00133971	-4.59	1e-06	0.00157083	-5.8	1e-06	0.00116925
SKA1	-3.6	2		9.01354e-16	1.71365e-11	-4	1e-06	0.00133971	-3.62	1e-06	0.00157083	-3.17	1e-06	0.00116925
STMN1	-3.53	3		2.00738e-13	4.24047e-10	-4.06	1e-06	0.00133971	-4.39	1e-06	0.00157083	-2.15	0.000297	0.0793754
ACTR1A	-3.45	4		6.52201e-15	3.09991e-11	-3.35	1e-06	0.00133971	-4.24	1e-06	0.00157083	-2.76	8e-06	0.00534514
PDS5B	-3.3	5		1.74434e-15	1.10545e-11	-3.25	1e-06	0.00133971	-2.99	2e-06	0.00209444	-3.67	1e-06	0.00116925
CENPB	-3.13	6		3.28438e-13	6.24427e-10	-3.4	1e-06	0.00133971	-2.06	0.0005	0.114939	-3.92	1e-06	0.00116925
PRR14L	-3.11	7		1.40912e-14	4.46503e-11	-3.16	2e-06	0.0023445	-3.11	3e-06	0.0028275	-3.07	3e-06	0.00255109
DPH1	-2.89	8		8.71667e-14	2.07152e-10	-2.48	4.1e-05	0.0183094	-3.28	1e-06	0.00157083	-2.91	3e-06	0.00255109
KIF15	-2.86	9		6.3477e-14	1.72404e-10	-2.89	4e-06	0.0037512	-3.08	1e-06	0.00157083	-2.6	2.2e-05	0.0121052
CENPU	-2.85	10		3.91758e-12	4.96541e-09	-2.91	3e-06	0.003126	-1.78	0.002311	0.253269	-3.86	1e-06	0.00116925
LCMT1	-2.75	11		6.24842e-13	1.07995e-09	-2.49	3.8e-05	0.0183094	-2.57	2.6e-05	0.0128974	-3.18	1e-06	0.00116925
IVNS1ABP	-2.74	12		6.55238e-13	1.03812e-09	-3.12	1e-06	0.00133971	-1.93	0.001039	0.163516	-3.18	1e-06	0.00116925
CENPL	-2.67	13		2.42049e-11	2.55657e-08	-2.65	4e-05	0.0183094	-2.92	9e-06	0.00605893	-2.43	0.000134	0.0522265
EIF4E2	-2.63	14		5.40198e-10	3.66795e-07	-2.69	8.1e-05	0.029176	-2.99	1.7e-05	0.00997941	-2.2	0.000976	0.180244
VBP1	-2.58	15		6.07724e-12	7.22127e-09	-2.77	7e-06	0.00596782	-2.84	5e-06	0.00392708	-2.14	0.000316	0.0821073
N6AMT1	-2.57	16		1.59672e-08	8.20447e-06	-2.47	0.000589	0.108307	-2.73	0.00018	0.06045	-2.51	0.000494	0.112704
ACTR1B	-2.54	17		1.28395e-11	1.43591e-08	-2.68	1.3e-05	0.0101595	-2.02	0.000629	0.128877	-2.92	3e-06	0.00255109
CENPQ	-2.47	18		4.45995e-11	4.46277e-08	-2.44	5.2e-05	0.0221662	-2.41	6.6e-05	0.028275	-2.56	2.7e-05	0.0132925
UBE4B	-2.39	19		1.48025e-10	1.34012e-07	-2.13	0.000333	0.0752473	-2.22	0.000201	0.0611105	-2.83	5e-06	0.0038975
PPP2R5C	-2.38	20		1.74344e-10	1.44114e-07	-2.61	2e-05	0.0133971	-2.78	7e-06	0.005075	-1.74	0.002849	0.326363
CCNB1	-2.38	21		2.18992e-10	1.73478e-07	-2.38	7.9e-05	0.029176	-2.33	0.000104	0.0408417	-2.42	6.2e-05	0.0263613
DYNLT1	-2.38	22		2.25324e-10	1.71354e-07	-2.25	0.000167	0.0474584	-2.86	5e-06	0.00392708	-2.02	0.000629	0.13372
ELAVL1	-2.37	23		2.29731e-10	1.67987e-07	-2.3	0.000125	0.0378145	-2.29	0.00013	0.047125	-2.52	3.3e-05	0.0154341
UBE2C	-2.31	24		5.89354e-09	3.29552e-06	-2.26	0.000337	0.0752473	-2.36	0.000195	0.0611105	-2.3	0.00027	0.0789244
RALGAPB	-2.2	25		7.73137e-09	4.19966e-06	-1.31	0.02181	0.615871	-1.92	0.001092	0.163516	-3.37	1e-06	0.00116925
CENPO	-2.19	26		2.88588e-08	1.21924e-05	-2.58	6e-05	0.023445	-2.05	0.001002	0.163516	-1.95	0.00166	0.252105
CENPW	-2.16	27		1.8826e-08	8.94791e-06	-2.03	0.001112	0.170956	-3.12	2e-06	0.00209444	-1.32	0.028173	0.679226
DLGAP5	-2.15	28		4.64611e-09	2.76036e-06	-1.39	0.015338	0.559688	-2.97	2e-06	0.00209444	-2.08	0.000447	0.104531
GAK	-2.13	29		1.05001e-08	5.54517e-06	-2.53	3.1e-05	0.0183094	-1.92	0.001093	0.163516	-1.94	0.00098	0.180244
RBM38	-2.08	30		2.27211e-08	1.00458e-05	-1.75	0.002706	0.291796	-1.92	0.001093	0.163516	-2.57	2.6e-05	0.0132925
DPH2	-2.02	31		5.65018e-08	2.23789e-05	-2.5	3.7e-05	0.0183094	-1.81	0.001972	0.235267	-1.74	0.002849	0.326363
API5	-2.01	32		7.60993e-08	2.95257e-05	-2.09	0.000423	0.084402	-1.77	0.00244	0.258245	-2.16	0.000279	0.0790838
DCTN2	-1.99	33		3.46901e-07	0.000103041	-2.8	1.8e-05	0.0129849	-1.78	0.003826	0.299886	-1.38	0.022155	0.651691
TPX2	-1.99	34		1.07976e-05	0.0017221	-1.33	0.050075	0.718083	-2.3	0.001267	0.176996	-2.33	0.001112	0.191256
CENPM	-1.99	35		0.000325715	0.0245547	-1.69	0.037466	0.664617	-1.93	0.018887	0.505808	-2.36	0.004983	0.43406
MAPRE1	-1.97	36		1.11369e-07	4.23453e-05	-1.96	0.000881	0.142449	-2.42	6.2e-05	0.0278262	-1.53	0.008003	0.516276
VEZT	-1.96	37		5.93071e-07	0.000156579	-2.19	0.000488	0.095343	-1.37	0.023081	0.543987	-2.32	0.000245	0.076039
DYNC1LI1	-1.96	38		8.07506e-07	0.000199341	-2.01	0.001223	0.179208	-1.86	0.002599	0.259806	-2.01	0.001222	0.198208
ATP2B1	-1.96	39		3.52295e-06	0.000690022	-1.95	0.003011	0.299717	-1.63	0.011695	0.439145	-2.31	0.000569	0.123777
SPAG5	-1.94	40		1.87452e-07	6.47929e-05	-2.23	0.000191	0.0497555	-2.05	0.000532	0.116607	-1.54	0.007622	0.516276
BUB1	-1.93	41		1.1737e-07	4.37517e-05	-2.19	0.000237	0.0584891	-2.45	4.8e-05	0.02262	-1.16	0.040704	0.759989
CENPA	-1.91	42		1.19316e-06	0.00027323	-1.47	0.015306	0.559688	-1.81	0.003317	0.287419	-2.45	0.000118	0.0479901
KLF16	-1.91	43		5.33291e-06	0.000955589	-1.76	0.006804	0.418924	-1.43	0.025472	0.558737	-2.53	0.000184	0.0661975
CENPS	-1.89	44		3.36612e-07	0.000101572	-2.3	0.000125	0.0378145	-2	0.000705	0.133647	-1.37	0.016748	0.582382
CCDC6	-1.89	45		4.5414e-07	0.000123329	-1.76	0.002576	0.291057	-1.86	0.001499	0.19092	-2.05	0.000532	0.118484
SPDL1	-1.86	46		2.68479e-06	0.000542718	-1.6	0.008701	0.468367	-2.26	0.000336	0.0931412	-1.72	0.005058	0.43406
RBBP4	-1.86	47		1.10552e-05	0.00174844	-1.34	0.035487	0.657901	-1.98	0.002655	0.259806	-2.25	0.000769	0.153047
THAP1	-1.84	48		3.30801e-06	0.000654694	-2.24	0.000374	0.079713	-1.75	0.004396	0.322105	-1.54	0.011358	0.568143
RBM15	-1.83	49		7.04931e-07	0.000181077	-2.32	0.00011	0.0355717	-1.89	0.001277	0.176996	-1.29	0.023787	0.66419
TUBB	-1.82	50		4.29863e-06	0.000816588	-1.82	0.003164	0.299717	-2.18	0.000517	0.116017	-1.47	0.015307	0.582382
TEDC1	-1.81	51		1.47819e-06	0.000322922	-1.78	0.002311	0.281462	-1.89	0.001277	0.176996	-1.76	0.002576	0.326363
DDX39A	-1.8	52		7.27909e-07	0.000184486	-1	0.075489	0.763695	-1.92	0.001092	0.163516	-2.47	4.2e-05	0.018708
NPRL2	-1.8	53		4.65424e-06	0.000866762	-1.37	0.02308	0.615871	-1.68	0.006082	0.368095	-2.36	0.000195	0.0675567
CENPN	-1.78	54		8.72483e-07	0.000209926	-2.49	3.8e-05	0.0183094	-1.89	0.001276	0.176996	-0.96	0.087285	0.888437
DPH5	-1.77	55		8.34308e-07	0.000203316	-1.01	0.072739	0.763695	-1.5	0.009228	0.428443	-2.8	6e-06	0.00431723
SIN3B	-1.77	56		1.33736e-06	0.000299039	-1.32	0.020882	0.615871	-1.34	0.019158	0.505808	-2.64	1.7e-05	0.0106012
DENR	-1.76	57		2.48625e-06	0.000508006	-1.58	0.006311	0.399896	-1.55	0.007265	0.392708	-2.15	0.000296	0.0793754
SKA3	-1.72	58		4.04541e-06	0.000784194	-1.97	0.000833	0.13705	-1.22	0.031875	0.599644	-1.96	0.000881	0.171685
OIP5	-1.72	59		4.6844e-06	0.000863911	-1.47	0.010629	0.495914	-2.06	0.0005	0.114939	-1.62	0.005188	0.437194
SGO2	-1.71	60		4.32226e-06	0.00081295	-1.36	0.017523	0.595401	-1.6	0.005728	0.366556	-2.18	0.000251	0.076039
HSPA4	-1.71	61		1.60099e-05	0.00244867	-1.27	0.034313	0.657901	-1.63	0.007624	0.392708	-2.22	0.000421	0.100975
PDCD5	-1.7	62		1.7829e-06	0.000385039	-1.59	0.00601	0.388767	-2.72	1e-05	0.00628333	-0.79	0.155843	0.9203
GGNBP2	-1.69	63		5.49405e-06	0.000975243	-1.48	0.010147	0.490556	-2.27	0.000149	0.052012	-1.31	0.021809	0.650207
CD2BP2	-1.69	64		8.08103e-06	0.0013822	-1.79	0.002193	0.274213	-1.64	0.004699	0.32806	-1.63	0.004938	0.43406
ASPM	-1.69	65		2.3221e-05	0.00323565	-1.41	0.019641	0.615871	-2.09	0.000823	0.141032	-1.56	0.010389	0.558498
ELF2	-1.67	66		8.68839e-06	0.00145967	-1.94	0.00098	0.153174	-1.68	0.00385	0.299886	-1.4	0.014634	0.57904
APITD1-CORT	-1.67	67		9.11358e-06	0.00151758	-1.81	0.001972	0.256853	-1.87	0.001415	0.183981	-1.32	0.020882	0.640427
CDC42	-1.67	68		2.00374e-05	0.00287769	-1.48	0.014671	0.552549	-2.37	0.000186	0.06045	-1.16	0.052052	0.812861
FBXO42	-1.66	69		4.298e-06	0.00082471	-1.27	0.025913	0.61788	-2.63	1.8e-05	0.00997941	-1.09	0.053673	0.821618
PPP4R3A	-1.66	70		8.05598e-06	0.00139043	-2.14	0.000317	0.0752473	-1.24	0.029324	0.5734	-1.61	0.005455	0.451558
RBMX2	-1.66	71		1.44655e-05	0.00223093	-2.58	6e-05	0.023445	-0.83	0.15753	0.851819	-1.56	0.010388	0.558498
MCTS1	-1.65	72		7.62919e-06	0.00132893	-2.2	0.000225	0.0570284	-0.99	0.078305	0.752319	-1.75	0.002707	0.326363
GEMIN8	-1.64	73		0.000118308	0.0118852	-2.14	0.001289	0.185973	-1.37	0.031816	0.599644	-1.42	0.026455	0.675658
PPME1	-1.64	74		0.000128687	0.0125824	-1.6	0.013182	0.528294	-1.3	0.040936	0.629709	-2.02	0.002216	0.30483
FAM193A	-1.63	75		1.23307e-05	0.00193371	-1.36	0.017523	0.595401	-2.2	0.000224	0.065975	-1.32	0.020882	0.640427
RANBP1	-1.63	76		1.72055e-05	0.00261006	-1.72	0.003155	0.299717	-1.75	0.002706	0.259806	-1.41	0.013997	0.57904
TUT1	-1.61	77		6.40972e-05	0.00760595	-1.55	0.010859	0.499241	-1.85	0.002729	0.259806	-1.43	0.01807	0.605864
SKA2	-1.6	78		1.96395e-05	0.00286398	-1.37	0.016748	0.581714	-1.32	0.020882	0.523438	-2.1	0.000397	0.100366
ZCRB1	-1.6	79		3.70104e-05	0.00473184	-1.78	0.003826	0.331241	-0.79	0.177711	0.866332	-2.22	0.00042	0.100975
HJURP	-1.6	80		3.90881e-05	0.00489737	-1.99	0.001354	0.192391	-0.83	0.157529	0.851819	-1.98	0.001425	0.225923
CENPP	-1.6	81		7.92821e-05	0.00899848	-1.52	0.012366	0.520153	-1.68	0.006082	0.368095	-1.59	0.009091	0.536141
TUBG1	-1.6	82		0.00129372	0.0672768	-1.11	0.125013	0.844648	-2.36	0.002159	0.251217	-1.34	0.066991	0.850119
CDCA2	-1.58	83		1.98178e-05	0.00286791	-1.74	0.002848	0.296866	-2.02	0.000629	0.128877	-0.99	0.078305	0.863756
ANAPC15	-1.58	84		7.68394e-05	0.0088291	-1.37	0.02308	0.615871	-2.04	0.001055	0.163516	-1.33	0.027087	0.675658
DAZAP1	-1.57	85		2.54012e-05	0.00348727	-2.09	0.000422	0.084402	-1.5	0.009227	0.428443	-1.12	0.047761	0.802093
CNOT2	-1.57	86		3.57286e-05	0.00469502	-1.75	0.002707	0.291796	-1.56	0.006924	0.383394	-1.4	0.014635	0.57904
KIF4A	-1.57	87		3.58671e-05	0.00468079	-1.47	0.010628	0.495914	-1.77	0.002439	0.258245	-1.47	0.010629	0.562807
FNTB	-1.57	88		9.89541e-05	0.0105171	-1.46	0.015956	0.572914	-1.86	0.002599	0.259806	-1.39	0.021285	0.650207
TKTL1	-1.55	89		8.04017e-05	0.00907025	-1.73	0.004827	0.368106	-0.86	0.143665	0.834164	-2.05	0.001002	0.180244
CENPX	-1.54	90		3.93603e-05	0.00489902	-1.43	0.012757	0.520153	-2.01	0.000666	0.133554	-1.19	0.036059	0.739684
HASPIN	-1.54	91		4.90475e-05	0.00605779	-1.7	0.00349	0.324052	-1.68	0.00385	0.299886	-1.24	0.029324	0.692668
MPP6	-1.53	92		5.582e-05	0.00680022	-1.24	0.029324	0.638978	-1.72	0.003155	0.283199	-1.63	0.004939	0.43406
TSC2	-1.53	93		6.28522e-05	0.00750618	-1.35	0.025021	0.615871	-2.44	0.000125	0.047125	-0.81	0.167401	0.922234
PPP2R5D	-1.53	94		6.43043e-05	0.00758301	-1.53	0.008003	0.452121	-1.57	0.006618	0.373501	-1.48	0.010148	0.555113
HAT1	-1.53	95		0.000106928	0.0109868	-2.18	0.000516	0.096781	-1.34	0.026025	0.558737	-1.07	0.071881	0.858008
CTC1	-1.53	96		0.000150238	0.0138083	-1.36	0.024026	0.615871	-1.42	0.018827	0.505808	-1.82	0.003163	0.344031
EEFSEC	-1.52	97		7.13602e-05	0.00830514	-2.4	0.000159	0.0465969	-0.76	0.193974	0.868344	-1.41	0.019641	0.637923
MCPH1	-1.52	98		0.000148783	0.0137428	-1.2	0.044812	0.693172	-1.98	0.001425	0.183981	-1.38	0.022154	0.651691
RIC1	-1.5	99		2.42383e-05	0.00335236	-2.52	3.4e-05	0.0183094	-0.75	0.176848	0.866332	-1.24	0.029324	0.692668
RWDD4	-1.5	100		7.83447e-05	0.00894644	-1.21	0.033205	0.652823	-1.78	0.002311	0.253269	-1.51	0.008789	0.527002
WDR20	-1.49	101		9.44422e-05	0.0102138	-1.6	0.005727	0.385828	-1.54	0.007623	0.392708	-1.34	0.019159	0.624437
NUF2	-1.49	102		0.000217573	0.0180526	-1.78	0.003827	0.331241	-1.03	0.08266	0.754448	-1.65	0.006956	0.504391
CDIPT	-1.49	103		0.00607397	0.175638	-0.83	0.286267	0.916516	-2.62	0.002102	0.247642	-1.01	0.198621	0.92746
PPP2R1A	-1.47	104		0.000103327	0.0109158	-1.85	0.001583	0.212077	-1.23	0.030593	0.582503	-1.34	0.019159	0.624437
AAR2	-1.47	105		0.000316764	0.0240871	-1.53	0.011855	0.519515	-1.66	0.006668	0.374083	-1.21	0.043173	0.77813
PRPS1	-1.47	106		0.000642268	0.0402717	-2.03	0.002125	0.27299	-1.25	0.048793	0.655091	-1.12	0.07568	0.863756
UBA3	-1.47	107		0.000781826	0.0463252	-1.55	0.016066	0.572914	-1.53	0.01738	0.497453	-1.34	0.035487	0.739684
DNAJC24	-1.46	108		0.000139238	0.0131278	-1.56	0.006924	0.418924	-1.54	0.007623	0.392708	-1.28	0.02482	0.668704
PHF5A	-1.46	109		0.000413157	0.0288939	-1.65	0.010795	0.499241	-0.57	0.351375	0.933928	-2.15	0.001229	0.198208
ZNHIT1	-1.45	110		0.0001674	0.0147218	-1.42	0.01336	0.528386	-1.35	0.018346	0.504141	-1.57	0.006618	0.504391
GPX4	-1.44	111		3.83545e-05	0.0048701	-0.62	0.260413	0.913979	-2.59	2.3e-05	0.0120431	-1.11	0.04966	0.811662
TMEM208	-1.43	112		0.000169733	0.0147872	-1.78	0.002311	0.281462	-1.36	0.017523	0.497453	-1.16	0.040705	0.759989
SCAP	-1.42	113		0.000141294	0.0132534	-1.23	0.030593	0.638978	-2.06	0.000499	0.114939	-0.96	0.087285	0.888437
NKAPD1	-1.42	114		0.000233843	0.0189631	-1.53	0.008003	0.452121	-1.47	0.010628	0.430065	-1.25	0.02814	0.679226
PGGT1B	-1.41	115		0.000196922	0.0168838	-1.28	0.02482	0.615871	-1.87	0.001415	0.183981	-1.08	0.055785	0.826501
H4C14	-1.41	116		0.000212331	0.0178592	-1.77	0.00244	0.286029	-1.41	0.013997	0.477977	-1.05	0.062625	0.841658
PLK1	-1.41	117		0.00625517	0.178584	-2.01	0.00781	0.452121	-1.01	0.160901	0.857339	-1.2	0.098658	0.902861
U2AF1	-1.41	118		0.0119052	0.231827	-1.45	0.070772	0.763695	-2.15	0.009717	0.429966	-0.64	0.40565	0.950303
SNF8	-1.4	119		0.000532684	0.0346677	-1.2	0.044812	0.693172	-1.86	0.002599	0.259806	-1.15	0.054001	0.821618
KIF20A	-1.39	120		0.000136973	0.0130465	-2.23	0.000191	0.0497555	-1.06	0.06028	0.700541	-0.89	0.111642	0.902861
KIF22	-1.39	121		0.000224418	0.0183696	-1.77	0.002439	0.286029	-1.57	0.006618	0.373501	-0.82	0.141337	0.907643
H4C15	-1.39	122		0.000267768	0.0211157	-1.75	0.002707	0.291796	-1.39	0.015338	0.490069	-1.03	0.067525	0.850119
PCGF1	-1.39	123		0.000308762	0.0235873	-1.24	0.029324	0.638978	-1.48	0.010147	0.430065	-1.46	0.011131	0.562807
SEPSECS	-1.38	124		0.00145795	0.0737748	-1.9	0.003748	0.331241	-0.99	0.114138	0.79146	-1.25	0.048792	0.811662
MYBL2	-1.37	125		0.000332888	0.0248846	-1.13	0.0459	0.693172	-1.23	0.030593	0.582503	-1.76	0.002576	0.326363
AKAP17A	-1.37	126		0.000383522	0.0275889	-1.37	0.016748	0.581714	-1.63	0.004939	0.33985	-1.1	0.051635	0.812861
FOXK1	-1.37	127		0.000912616	0.051585	-1.39	0.021285	0.615871	-1.22	0.04156	0.629709	-1.5	0.013466	0.57904
CST8	-1.36	128		0.000214877	0.017911	-1.22	0.031875	0.641467	-2.1	0.000397	0.103937	-0.76	0.171381	0.922234
GLYR1	-1.36	129		0.000257504	0.0204929	-1.74	0.002849	0.296866	-1.64	0.004699	0.32806	-0.71	0.200074	0.92746
LIN54	-1.36	130		0.000697241	0.0434257	-0.83	0.15753	0.861902	-1.33	0.027087	0.562344	-1.91	0.002027	0.287281
KRTAP20-3	-1.36	131		0.000807432	0.0474744	-0.92	0.118956	0.837577	-1.56	0.010388	0.430065	-1.61	0.008332	0.523013
ILF3	-1.36	132		0.0238621	0.293888	-1.34	0.093188	0.811102	-1.58	0.050372	0.663067	-1.15	0.145959	0.907643
KIF2C	-1.35	133		0.000457247	0.0310811	-1.49	0.009688	0.480709	-0.99	0.078305	0.752319	-1.56	0.006924	0.504391
PAFAH1B1	-1.34	134		0.0065974	0.181933	-2.29	0.002821	0.296866	-0.57	0.416695	0.941857	-1.15	0.112718	0.902861
GCLC	-1.32	135		0.000198586	0.0169477	-0.71	0.223557	0.902184	-0.48	0.402272	0.941857	-2.77	2.2e-05	0.0121052
TBCB	-1.32	136		0.0013592	0.0696822	-1.71	0.005297	0.373569	-1.11	0.062383	0.705186	-1.13	0.058059	0.83423
PBRM1	-1.31	137		0.000500025	0.0331807	-0.77	0.166075	0.861902	-1.87	0.001416	0.183981	-1.28	0.02482	0.668704
PPP2R2A	-1.31	138		0.000759269	0.0454745	-1.19	0.036059	0.657901	-1.3	0.022793	0.543987	-1.45	0.011644	0.5703
SLC20A1	-1.3	139		0.00115208	0.061891	-0.74	0.205364	0.883558	-1.89	0.002233	0.253269	-1.27	0.034313	0.727573
HABP4	-1.3	140		0.00169921	0.0825582	-1.25	0.037076	0.664617	-1.06	0.074472	0.748153	-1.59	0.009091	0.536141
CAAP1	-1.29	141		0.000410513	0.0288203	-0.51	0.350572	0.92195	-1.98	0.000788	0.137535	-1.37	0.016748	0.582382
GNAS	-1.29	142		0.000635443	0.0401255	-1.85	0.001582	0.212077	-1.15	0.042387	0.629709	-0.88	0.115548	0.902861
DHX9	-1.29	143		0.00085027	0.0494103	-1.17	0.050153	0.718083	-2.12	0.000709	0.133647	-0.59	0.30792	0.946027
ELOF1	-1.29	144		0.000874647	0.049992	-1.13	0.0459	0.693172	-1.58	0.006311	0.368095	-1.17	0.039092	0.755529
RBM26	-1.29	145		0.00127534	0.0667499	-1.83	0.003003	0.299717	-0.66	0.256435	0.901025	-1.37	0.02308	0.66419
CXorf56	-1.28	146		0.000348274	0.0258022	-1.47	0.010629	0.495914	-1.99	0.000747	0.135394	-0.38	0.480374	0.955112
PCYT1A	-1.28	147		0.000416076	0.0289855	-1.73	0.002996	0.299717	-1.69	0.00367	0.298187	-0.43	0.427498	0.953234
KDSR	-1.28	148		0.000613157	0.0390325	-1.72	0.003155	0.299717	-0.61	0.267858	0.903233	-1.51	0.008789	0.527002
CENPI	-1.28	149		0.000756036	0.0454328	0.47	0.507907	0.955116	-1.79	0.016664	0.497453	-2.53	0.001125	0.191256
ZC3H14	-1.28	150		0.00169066	0.0823872	-1.11	0.062383	0.743414	-0.96	0.10453	0.785271	-1.78	0.003826	0.391445
DPP9	-1.27	151		0.000148473	0.0137816	-2.37	8.4e-05	0.029176	-1.32	0.020882	0.523438	-0.12	0.804564	0.985501
BRD7	-1.27	152		0.000350626	0.0258711	-1.27	0.025912	0.61788	-2.14	0.000316	0.0902515	-0.39	0.469499	0.95326
GRIK1	-1.27	153		0.000396209	0.0282619	-0.55	0.315668	0.916516	-1.08	0.055786	0.684798	-2.18	0.000252	0.076039
TRAF1	-1.27	154		0.000456375	0.031135	-2.06	0.0005	0.0956939	-0.55	0.315668	0.916082	-1.21	0.033205	0.727399
YTHDF2	-1.27	155		0.000719391	0.0443086	-0.65	0.239085	0.912184	-1.65	0.004477	0.322105	-1.52	0.008386	0.523013
CD81	-1.27	156		0.00099405	0.0552762	-1.13	0.0459	0.693172	-0.99	0.078305	0.752319	-1.69	0.00367	0.385721
SEPHS1	-1.27	157		0.00118555	0.0633954	-1.34	0.019159	0.615871	-1.16	0.040704	0.629709	-1.32	0.020881	0.640427
CENPF	-1.27	158		0.00187911	0.0887096	-0.89	0.130901	0.853437	-1.77	0.00401	0.309789	-1.15	0.054001	0.821618
UBE2S	-1.26	159		0.000344049	0.0255969	-1.98	0.000788	0.131962	-1.53	0.008003	0.399091	-0.28	0.596205	0.974983
MTR	-1.26	160		0.000930895	0.0520997	-1.76	0.002576	0.291057	-0.83	0.136799	0.82438	-1.2	0.034612	0.727573
CHTOP	-1.26	161		0.00118569	0.0632247	-1.56	0.006924	0.418924	-1.18	0.03756	0.626571	-1.05	0.062624	0.841658
CDK7	-1.26	162		0.00162817	0.0802031	-0.78	0.18301	0.864619	-1.96	0.001576	0.198051	-1.03	0.08266	0.880112
TMEM134	-1.26	163		0.00257849	0.107736	-1.08	0.069394	0.75977	-1.39	0.021285	0.530717	-1.32	0.028174	0.679226
PFDN2	-1.25	164		0.000152253	0.0139236	-2.11	0.000748	0.127541	-1.85	0.002728	0.259806	0.21	0.712078	0.963202
CFAP299	-1.25	165		0.00197238	0.0915726	-0.75	0.199564	0.883558	-1.83	0.003003	0.274789	-1.17	0.050154	0.811662
CENPK	-1.25	166		0.00927183	0.209784	-1.58	0.021508	0.615871	-1.43	0.036067	0.620313	-0.74	0.261886	0.941937
ITFG2	-1.24	167		0.000867235	0.049739	-1.58	0.006311	0.399896	-0.5	0.359633	0.936466	-1.63	0.004939	0.43406
NSL1	-1.24	168		0.00165329	0.080921	-2.06	0.000949	0.150843	-0.82	0.162448	0.860857	-0.83	0.15753	0.922234
LZTS3	-1.24	169		0.00222658	0.098599	-0.96	0.104529	0.824623	-1.87	0.002466	0.258245	-0.88	0.135061	0.907643
RABGGTB	-1.24	170		0.00265382	0.109814	-0.83	0.157529	0.861902	-1.53	0.011854	0.443349	-1.37	0.023081	0.66419
FKBPL	-1.23	171		0.00073814	0.0448307	-0.85	0.127963	0.845096	-2.09	0.000422	0.107496	-0.76	0.171381	0.922234
YPEL5	-1.23	172		0.000809051	0.0474185	-0.74	0.182451	0.864619	-2.07	0.000473	0.114939	-0.87	0.11959	0.902861
CENPH	-1.23	173		0.00303286	0.119712	-1.07	0.07188	0.763695	-1.62	0.007977	0.399091	-1.01	0.088473	0.891238
SLC6A2	-1.22	174		0.00131643	0.0681911	-1.67	0.004046	0.338864	-0.62	0.260413	0.901025	-1.36	0.017523	0.593877
MAEA	-1.22	175		0.00189179	0.0888141	-1	0.07549	0.763695	-1.11	0.04966	0.657367	-1.54	0.007623	0.516276
NHLRC2	-1.22	176		0.00687175	0.185143	-1.08	0.086113	0.791652	-1.55	0.016067	0.490069	-1.03	0.100769	0.902861
MAPKAPK5	-1.21	177		0.00108979	0.0595857	-0.96	0.087286	0.791652	-0.67	0.225496	0.891524	-1.99	0.000748	0.152104
CIC	-1.21	178		0.00154396	0.0769723	-1.64	0.004699	0.364192	-1.29	0.023787	0.548148	-0.71	0.200074	0.92746
ESCO2	-1.21	179		0.00162581	0.0803041	-0.93	0.097148	0.815211	-0.95	0.090499	0.769813	-1.75	0.002707	0.326363
POLE3	-1.21	180		0.00238216	0.102398	-1.29	0.023787	0.615871	-1.13	0.0459	0.637138	-1.2	0.034613	0.727573
PPIP5K2	-1.21	181		0.00412931	0.139814	-1	0.091451	0.809091	-1.12	0.060165	0.700541	-1.5	0.013466	0.57904
FGFBP2	-1.21	182		0.00498766	0.157825	-0.6	0.327637	0.918853	-1.17	0.064131	0.71037	-1.86	0.004453	0.427325
VPS53	-1.21	183		0.0224542	0.289051	-1.74	0.019622	0.615871	-0.64	0.364267	0.936466	-1.24	0.088514	0.891238
CEP120	-1.2	184		0.00203778	0.092742	-1.03	0.067525	0.746767	-0.94	0.093755	0.773766	-1.63	0.004939	0.43406
RBBP7	-1.2	185		0.00209473	0.0944111	-1.16	0.040705	0.677804	-1.54	0.007623	0.392708	-0.91	0.104191	0.902861
FLII	-1.18	186		0.00122269	0.0647074	-0.58	0.291109	0.916516	-0.96	0.087285	0.766701	-2.01	0.000665	0.138231
TUBD1	-1.18	187		0.00170044	0.0824022	-0.56	0.307297	0.916516	-1.27	0.025913	0.558737	-1.72	0.003155	0.344031
IKZF2	-1.18	188		0.00280738	0.113956	-1.23	0.030593	0.638978	-1.44	0.012192	0.443703	-0.86	0.123759	0.905823
CWC27	-1.18	189		0.00282645	0.114154	-1.49	0.009688	0.480709	-1.12	0.047761	0.647708	-0.92	0.10059	0.902861
SH3TC2	-1.18	190		0.00304634	0.119684	-1.28	0.02482	0.615871	-1.24	0.029324	0.5734	-1.02	0.070079	0.85243
EIF4G2	-1.17	191		0.0018449	0.087453	-0.6	0.275417	0.914614	-1.13	0.0459	0.637138	-1.79	0.002193	0.30483
TACC3	-1.17	192		0.00197169	0.0917677	-0.54	0.324172	0.916516	-1.43	0.012757	0.455435	-1.55	0.007265	0.516276
KDM6A	-1.17	193		0.00203211	0.09273	-0.67	0.225496	0.902184	-1.81	0.001972	0.235267	-1.02	0.070079	0.85243
HNRNPUL2	-1.17	194		0.0031535	0.12187	-1.19	0.036059	0.657901	-1.36	0.017523	0.497453	-0.97	0.084209	0.880112
NUDT11	-1.17	195		0.00471398	0.151742	-1.51	0.012904	0.521611	-1.33	0.027088	0.562344	-0.67	0.249617	0.93818
ENO1	-1.17	196		0.00823739	0.200882	-1.18	0.062037	0.743414	-0.66	0.283555	0.905811	-1.67	0.009949	0.550668
TXNDC17	-1.16	197		0.00264049	0.109561	-1.43	0.012756	0.520153	-1.44	0.012193	0.443703	-0.6	0.275417	0.944009
ARID4B	-1.16	198		0.0040009	0.137534	-0.75	0.199564	0.883558	-1.85	0.002728	0.259806	-0.89	0.130901	0.907643
DDX23	-1.16	199		0.00514194	0.161382	0.39	0.612568	0.965695	-2.92	0.000734	0.135394	-0.97	0.216103	0.934461
SNAPC5	-1.15	200		0.000525796	0.0343525	-2.37	0.000186	0.0497555	-1.22	0.04156	0.629709	0.14	0.801198	0.972769
ANAPC1	-1.15	201		0.00152401	0.0762538	-1.85	0.001583	0.212077	-1.27	0.025913	0.558737	-0.33	0.536709	0.966095
ARF1	-1.15	202		0.00202533	0.0928951	-1.25	0.02814	0.635112	-0.45	0.407438	0.941857	-1.75	0.002707	0.326363
HNRNPA0	-1.15	203		0.00329613	0.125165	-0.82	0.141337	0.855592	-1.11	0.049659	0.657367	-1.53	0.008003	0.516276
CAMLG	-1.15	204		0.00346329	0.129146	-0.81	0.146033	0.855592	-1.42	0.013359	0.468097	-1.23	0.030593	0.704845
CDC25A	-1.15	205		0.00447562	0.146432	-1.71	0.005297	0.373569	-1.19	0.046543	0.639471	-0.56	0.331924	0.946027
OR2T3	-1.15	206		0.00671315	0.182687	-1.34	0.026025	0.61788	-1.24	0.038524	0.629709	-0.88	0.135061	0.907643
MME	-1.15	207		0.00723733	0.190948	-1.4	0.020462	0.615871	-0.97	0.101145	0.78461	-1.07	0.071881	0.858008
TCF4	-1.15	208		0.0132811	0.239223	-1.32	0.03813	0.673415	-1.08	0.086113	0.766398	-1.04	0.097691	0.902861
ANKRD49	-1.14	209		0.00387714	0.136324	-1.05	0.062624	0.743414	-0.83	0.136798	0.82438	-1.53	0.008003	0.516276
EMC9	-1.14	210		0.00392734	0.136336	-0.53	0.357185	0.928337	-0.97	0.101146	0.78461	-1.92	0.001928	0.281789
CCNQ	-1.14	211		0.00401605	0.137734	-1.32	0.020881	0.615871	-1.27	0.025913	0.558737	-0.84	0.132319	0.907643
ICMT	-1.14	212		0.00427871	0.143129	-0.89	0.111642	0.827005	-1.21	0.033205	0.600685	-1.32	0.020882	0.640427
PFDN5	-1.13	213		0.00202676	0.0927311	-1.59	0.00601	0.388767	-1.5	0.009227	0.428443	-0.31	0.56016	0.970681
SOX12	-1.13	214		0.00421004	0.141656	-0.04	0.923894	0.987674	-1.97	0.002777	0.261732	-1.39	0.029576	0.69511
PIGH	-1.13	215		0.00451974	0.147157	-1.58	0.009507	0.480709	-0.34	0.546066	0.946026	-1.46	0.015955	0.582382
CELSR1	-1.13	216		0.0055645	0.168784	-1.75	0.004396	0.352818	-1.02	0.085513	0.762498	-0.62	0.2851	0.944009
GOLGA6D	-1.13	217		0.00626579	0.178565	-0.75	0.199564	0.883558	-1.67	0.006366	0.368095	-0.98	0.097794	0.902861
ITPR1	-1.13	218		0.00785342	0.197158	-1	0.091452	0.809091	-1.48	0.014671	0.485173	-0.91	0.122845	0.905823
RB1	-1.13	219		0.00860535	0.204607	-1.33	0.027087	0.627238	-1.04	0.07983	0.754056	-1.02	0.085513	0.883865
SOX4	-1.13	220		0.00963197	0.211673	-0.65	0.290614	0.916516	-1.83	0.005065	0.343436	-0.91	0.144824	0.907643
LRRC63	-1.13	221		0.128338	0.432928	-1.48	0.097087	0.815211	-0.95	0.273976	0.905096	-0.97	0.264495	0.941937
CMTR2	-1.12	222		0.00236549	0.102217	-1.12	0.047761	0.696597	-0.39	0.469499	0.943351	-1.84	0.001671	0.252105
KRTAP22-1	-1.12	223		0.00341136	0.128212	-0.78	0.160915	0.861902	-0.82	0.141337	0.831005	-1.76	0.002576	0.326363
ATIC	-1.12	224		0.00401829	0.137058	-0.9	0.107854	0.824623	-0.82	0.141337	0.831005	-1.64	0.0047	0.43406
ACIN1	-1.12	225		0.00676685	0.183617	-0.76	0.193974	0.877345	-1.72	0.005059	0.343436	-0.87	0.13937	0.907643
SUPT4H1	-1.12	226		0.00759078	0.194413	-1.24	0.038524	0.673923	-1.44	0.017347	0.497453	-0.69	0.236326	0.93818
METTL14	-1.12	227		0.0127965	0.238449	-1.6	0.013182	0.528294	-1.04	0.09769	0.777813	-0.73	0.237529	0.93818
PIGL	-1.11	228		0.00123783	0.0650938	-0.64	0.246043	0.913979	-0.44	0.417344	0.941857	-2.25	0.000167	0.0624847
ERMARD	-1.11	229		0.00390567	0.135934	-0.99	0.078305	0.76734	-1.7	0.00349	0.293774	-0.63	0.253149	0.93818
USP51	-1.11	230		0.0127395	0.238342	-1.72	0.008066	0.452952	-0.75	0.225498	0.891524	-0.86	0.167214	0.922234
SNW1	-1.1	231		0.00571299	0.169814	-0.97	0.084209	0.781129	-0.9	0.107854	0.785271	-1.44	0.012193	0.573132
DDX39B	-1.1	232		0.0130731	0.239783	-1.45	0.023623	0.615871	-1.4	0.028518	0.5734	-0.44	0.466626	0.95326
FAM9A	-1.1	233		0.0155653	0.254249	-1.34	0.035487	0.657901	-1.32	0.03813	0.629709	-0.65	0.290615	0.945605
COL27A1	-1.09	234		0.00103761	0.0572253	-2.12	0.000351	0.0765507	-1.16	0.040704	0.629709	0	0.971788	0.986802
ZNF330	-1.09	235		0.00389189	0.136018	-0.11	0.827179	0.982026	-1.3	0.030514	0.582503	-1.85	0.002729	0.326363
TAF1C	-1.09	236		0.0057067	0.17019	-0.87	0.11959	0.837577	-1.53	0.008003	0.399091	-0.88	0.115548	0.902861
LOC389199	-1.09	237		0.00664434	0.182198	-1.28	0.02482	0.615871	-1.16	0.040704	0.629709	-0.84	0.132319	0.907643
H4C9	-1.09	238		0.0117182	0.230678	-0.96	0.104529	0.824623	-0.96	0.10453	0.785271	-1.35	0.025021	0.668704
ARID1A	-1.09	239		0.0157064	0.254872	-1.43	0.025472	0.61788	-1.27	0.045489	0.637138	-0.58	0.343347	0.948711
GIGYF2	-1.08	240		0.00233476	0.101485	-2.65	9.9e-05	0.0331579	-0.41	0.496056	0.943572	-0.18	0.750963	0.983549
USP47	-1.08	241		0.00679528	0.183984	-0.79	0.155843	0.859198	-1.06	0.06028	0.700541	-1.4	0.014635	0.57904
ZNF445	-1.08	242		0.0074258	0.192295	-1.28	0.02482	0.615871	-0.81	0.146034	0.834164	-1.15	0.042388	0.769095
CAMK1G	-1.08	243		0.00882987	0.207028	-1.11	0.062383	0.743414	-0.5	0.38384	0.936712	-1.62	0.007977	0.516276
CBLL1	-1.08	244		0.0090038	0.20795	-1.07	0.07188	0.763695	-1.63	0.007625	0.392708	-0.53	0.357185	0.948711
HTR1B	-1.08	245		0.0133965	0.24012	-0.85	0.171982	0.861902	-1.8	0.005756	0.366556	-0.6	0.327638	0.946027
CNOT3	-1.08	246		0.0187339	0.274998	-1.22	0.054107	0.72662	-1.35	0.034224	0.610913	-0.68	0.269827	0.944009
LAS1L	-1.08	247		0.0312979	0.318706	-1.97	0.009001	0.4769	-0.23	0.729558	0.965687	-1.04	0.149301	0.911251
ZNF497	-1.07	248		0.00550851	0.168176	-1.08	0.055786	0.72662	-0.55	0.315667	0.916082	-1.59	0.00601	0.472416
PSTK	-1.07	249		0.00568558	0.170202	-1.68	0.00385	0.331241	-0.87	0.11959	0.79769	-0.65	0.239085	0.93818
SLC27A5	-1.07	250		0.00599969	0.17493	-0.88	0.115548	0.831634	-0.7	0.206239	0.877167	-1.63	0.004939	0.43406
METTL3	-1.07	251		0.00791432	0.197084	-1.26	0.035675	0.657901	-1.59	0.009091	0.428443	-0.37	0.513155	0.961644
CCDC130	-1.07	252		0.00805193	0.19853	-0.95	0.10798	0.824623	-1.78	0.003826	0.299886	-0.47	0.411665	0.950303
DRD3	-1.07	253		0.0084044	0.202571	-0.39	0.491799	0.947236	-1.17	0.050153	0.661108	-1.64	0.007277	0.516276
FAT3	-1.07	254		0.00892227	0.207974	-0.9	0.107854	0.824623	-1.13	0.045901	0.637138	-1.17	0.039093	0.755529
RTL6	-1.07	255		0.00921558	0.209275	-1.03	0.067525	0.746767	-1.13	0.0459	0.637138	-1.04	0.065044	0.850119
ARL2	-1.07	256		0.0210392	0.286121	-0.58	0.374028	0.935375	-1.97	0.00494	0.33985	-0.66	0.314494	0.946027
TBC1D7	-1.06	257		0.00448302	0.146387	-1.82	0.001866	0.24647	-0.9	0.107854	0.785271	-0.45	0.407438	0.950303
ABCA3	-1.06	258		0.00700377	0.186976	-0.84	0.13232	0.853437	-0.79	0.155843	0.848049	-1.56	0.006924	0.504391
PUM1	-1.06	259		0.00907349	0.208716	-1.3	0.022793	0.615871	-1.02	0.070079	0.734699	-0.86	0.123759	0.905823
CSNK1E	-1.06	260		0.0107844	0.222129	-0.81	0.167401	0.861902	-0.73	0.211255	0.88119	-1.65	0.006956	0.504391
WDR83	-1.06	261		0.0128029	0.238306	-0.64	0.270513	0.914614	-1.05	0.077122	0.752319	-1.48	0.014671	0.57904
SLC19A1	-1.06	262		0.0220211	0.286823	-1.37	0.031816	0.641467	-0.62	0.312476	0.916082	-1.18	0.062037	0.841658
HNRNPH3	-1.05	263		0.00692069	0.185953	-1.61	0.005455	0.381769	-0.65	0.239086	0.893846	-0.9	0.107854	0.902861
PTPA	-1.05	264		0.0080916	0.199056	-0.57	0.299105	0.916516	-1.4	0.014635	0.485173	-1.17	0.039093	0.755529
RNASE1	-1.05	265		0.00844848	0.203159	-1.46	0.015956	0.572914	-0.27	0.6266	0.959683	-1.43	0.018071	0.605864
IL1RAP	-1.05	266		0.00888061	0.207459	-1.44	0.012193	0.519754	-0.82	0.141337	0.831005	-0.89	0.111642	0.902861
CCDC190	-1.05	267		0.00937155	0.210811	-1.03	0.067525	0.746767	-0.81	0.146034	0.834164	-1.32	0.020882	0.640427
SMARCC1	-1.05	268		0.0106312	0.220626	-0.44	0.440799	0.935887	-1.07	0.071881	0.74437	-1.63	0.007624	0.516276
UBE2QL1	-1.05	269		0.0263667	0.304124	-0.99	0.114138	0.831634	-0.86	0.167214	0.862632	-1.3	0.040935	0.761245
YLPM1	-1.04	270		0.00136453	0.0697486	-0.59	0.335387	0.918853	-2.71	7.3e-05	0.0299141	0.16	0.787301	0.971739
CHERP	-1.04	271		0.00223952	0.0988853	0.17	0.762559	0.971245	-1.59	0.00909	0.428443	-1.72	0.005058	0.43406
CHUK	-1.04	272		0.00363499	0.132618	-1.7	0.00349	0.324052	-0.1	0.832073	0.973351	-1.31	0.02181	0.650207
ZNF217	-1.04	273		0.00458153	0.148615	-2.14	0.000643	0.115963	-0.79	0.177711	0.866332	-0.18	0.737134	0.983549
NCCRP1	-1.04	274		0.00761133	0.194314	-0.59	0.283207	0.916516	-0.9	0.107854	0.785271	-1.62	0.005188	0.437194
SEPHS2	-1.04	275		0.00789108	0.197136	-1.54	0.007623	0.449613	-0.98	0.081206	0.754056	-0.61	0.267859	0.941937
SIT1	-1.04	276		0.00993059	0.216068	-0.93	0.097148	0.815211	-0.79	0.155843	0.848049	-1.4	0.014635	0.57904
CSDC2	-1.04	277		0.0130065	0.240012	-0.47	0.411665	0.935375	-1.25	0.037076	0.626571	-1.4	0.020462	0.640427
ANAPC13	-1.04	278		0.0151863	0.251343	-1.16	0.052052	0.71999	-1.35	0.025021	0.558737	-0.61	0.292507	0.945605
CEACAM3	-1.04	279		0.0179983	0.271534	-0.84	0.15281	0.859198	-0.98	0.097794	0.777813	-1.29	0.031743	0.716728
TMEM200B	-1.04	280		0.0287628	0.311086	-1	0.110674	0.827005	-0.93	0.136599	0.82438	-1.2	0.057973	0.83423
RACGAP1	-1.03	281		0.0062129	0.177859	-1.88	0.002345	0.281941	-0.1	0.840339	0.977779	-1.11	0.062384	0.841658
ARL14EP	-1.03	282		0.00898536	0.208118	-1.24	0.029324	0.638978	-0.53	0.332839	0.926191	-1.33	0.020006	0.63869
INTS4	-1.03	283		0.0091212	0.208827	-0.6	0.275417	0.914614	-1.5	0.009227	0.428443	-0.99	0.078305	0.863756
C12orf66	-1.03	284		0.0100044	0.216829	-0.56	0.307297	0.916516	-1.24	0.029324	0.5734	-1.28	0.02482	0.668704
EPHA2	-1.03	285		0.0100203	0.21636	-0.61	0.267858	0.914614	-1.42	0.01336	0.468097	-1.05	0.062625	0.841658
PLPP7	-1.03	286		0.0103965	0.218489	-1.37	0.016748	0.581714	-1.02	0.070079	0.734699	-0.71	0.200074	0.92746
ANKRD12	-1.03	287		0.0109083	0.223145	-1.36	0.017523	0.595401	-0.68	0.21898	0.887693	-1.04	0.065045	0.850119
RGS12	-1.03	288		0.0113827	0.227222	-0.98	0.081206	0.777885	-1.35	0.018346	0.504141	-0.75	0.176847	0.922234
DSN1	-1.03	289		0.0127291	0.238663	-0.81	0.167401	0.861902	-1.67	0.006366	0.368095	-0.62	0.285099	0.944009
ATP6V1F	-1.03	290		0.0181171	0.271762	-0.76	0.193974	0.877345	-1.27	0.034313	0.610913	-1.07	0.071881	0.858008
GEMIN7	-1.03	291		0.0181474	0.271878	-1.38	0.022154	0.615871	-0.76	0.193974	0.868344	-0.94	0.111573	0.902861
PFDN6	-1.03	292		0.0196441	0.279866	-0.85	0.148162	0.855592	-0.96	0.10453	0.785271	-1.27	0.034313	0.727573
TTC27	-1.03	293		0.0198304	0.280723	-1.05	0.094657	0.814398	-1.65	0.010794	0.430065	-0.38	0.52654	0.966095
NEK2	-1.02	294		0.00757968	0.194446	-0.49	0.368922	0.932299	-1.66	0.004248	0.315329	-0.92	0.100589	0.902861
RAB2B	-1.02	295		0.00909178	0.208545	-1.13	0.0459	0.693172	-0.47	0.387903	0.936712	-1.46	0.011131	0.562807
USF2	-1.02	296		0.011969	0.232303	-0.8	0.150901	0.855592	-1.34	0.019159	0.505808	-0.93	0.097148	0.902861
C16orf95	-1.02	297		0.0122817	0.235028	-1.31	0.02181	0.615871	-1.05	0.062624	0.705186	-0.69	0.212514	0.934461
ALG13	-1.02	298		0.0141105	0.244934	-0.46	0.421211	0.935375	-0.99	0.094596	0.774429	-1.6	0.0087	0.527002
CELSR3	-1.02	299		0.0158642	0.256121	-0.58	0.315793	0.916516	-1.56	0.010388	0.430065	-0.91	0.122846	0.905823
CRIP3	-1.02	300		0.0178195	0.270858	-0.88	0.135061	0.855592	-0.69	0.236325	0.893846	-1.48	0.014671	0.57904
DCTN5	-1.01	301		0.00636082	0.179442	-2.12	0.000709	0.125453	-0.31	0.579871	0.952822	-0.59	0.30792	0.946027
PSMD10	-1.01	302		0.00937945	0.210702	-0.75	0.176848	0.864619	-1.65	0.004476	0.322105	-0.62	0.260413	0.941594
FOXB1	-1.01	303		0.012599	0.237742	-0.65	0.239085	0.912184	-1.38	0.016017	0.490069	-0.99	0.078305	0.863756
ZHX3	-1.01	304		0.0136367	0.241564	-0.82	0.141337	0.855592	-1.35	0.018346	0.504141	-0.85	0.127963	0.907643
FKBP1B	-1.01	305		0.0138461	0.243013	-0.8	0.150901	0.855592	-1.03	0.067525	0.717511	-1.21	0.033205	0.727399
SLC22A11	-1.01	306		0.014723	0.24839	-1.15	0.042387	0.677804	-1.09	0.053672	0.681763	-0.78	0.160916	0.922234
C6orf136	-1.01	307		0.0151653	0.25152	-1	0.07549	0.763695	-0.86	0.123759	0.807776	-1.16	0.040704	0.759989
FANCC	-1.01	308		0.0152056	0.251362	-0.86	0.123759	0.837987	-1.15	0.042388	0.629709	-1.01	0.072739	0.858008
PABPC1	-1.01	309		0.0169142	0.265857	-0.89	0.130901	0.853437	-1.55	0.01086	0.430065	-0.59	0.307919	0.946027
KPTN	-1.01	310		0.0174733	0.270259	-1.44	0.017346	0.595401	-0.49	0.392986	0.939395	-1.09	0.066972	0.850119
FBXW7	-1.01	311		0.0279681	0.310277	-0.65	0.290615	0.916516	-1.53	0.017379	0.497453	-0.86	0.167214	0.922234
WDR61	-1.01	312		0.0337375	0.325524	-0.68	0.269827	0.914614	-1.05	0.094657	0.774429	-1.29	0.042426	0.769095
CCT3	-1.01	313		0.034803	0.327129	-0.78	0.2083	0.890765	-1.24	0.050549	0.664469	-1.01	0.107281	0.902861
ABHD12	-1	314		0.00659984	0.181724	-1.72	0.003155	0.299717	-0.24	0.645965	0.959683	-1.04	0.065044	0.850119
RSPO4	-1	315		0.00968451	0.212337	-1.14	0.044094	0.688042	-0.36	0.502471	0.943572	-1.49	0.009688	0.545913
CDKN2AIP	-1	316		0.011952	0.232289	-0.57	0.299105	0.916516	-0.97	0.084209	0.754448	-1.46	0.011131	0.562807
RTEL1	-1	317		0.0124913	0.236661	-0.79	0.155842	0.859198	-0.7	0.206239	0.877167	-1.5	0.009228	0.536141
PUM2	-1	318		0.0135311	0.241043	-0.57	0.299105	0.916516	-1.27	0.025912	0.558737	-1.15	0.042387	0.769095
DNAJC9	-1	319		0.014237	0.245693	-0.86	0.143665	0.855592	-0.42	0.460768	0.943351	-1.71	0.005297	0.442394
TRPM7	-1	320		0.0218896	0.28678	-1.26	0.035675	0.657901	-1.12	0.060166	0.700541	-0.62	0.2851	0.944009
NELFB	-1	321		0.0236212	0.293504	-0.79	0.17771	0.864619	-1.28	0.033021	0.600685	-0.93	0.115212	0.902861
SLC4A7	-1	322		0.0351605	0.32825	-0.89	0.153489	0.859198	-1.33	0.036798	0.626571	-0.79	0.202751	0.930164
PYROXD1	-1	323		0.0799819	0.403067	-0.54	0.479389	0.944539	-0.4	0.595054	0.954353	-2.07	0.012429	0.57904
ZBTB48	-0.99	324		0.0083406	0.201598	-0.32	0.548343	0.957968	-0.97	0.084209	0.754448	-1.68	0.00385	0.391445
HNRNPH1	-0.99	325		0.00945491	0.211042	-1.12	0.047761	0.696597	-1.54	0.007622	0.392708	-0.3	0.572016	0.971078
TSGA10IP	-0.99	326		0.00945492	0.210795	-0.2	0.712079	0.974036	-1.89	0.002234	0.253269	-0.89	0.1309	0.907643
TBC1D23	-0.99	327		0.0104874	0.219495	-0.62	0.260412	0.913979	-1.64	0.004699	0.32806	-0.72	0.19403	0.922234
PTBP1	-0.99	328		0.0126727	0.238091	-1.27	0.025912	0.61788	-0.46	0.397585	0.939395	-1.24	0.029324	0.692668
KIAA0100	-0.99	329		0.0137981	0.242598	-1.44	0.012193	0.519754	-0.88	0.115548	0.79146	-0.65	0.239085	0.93818
WNT3A	-0.99	330		0.0189195	0.275906	-0.45	0.430927	0.935375	-1.11	0.062383	0.705186	-1.42	0.018826	0.620065
CCIN	-0.99	331		0.022598	0.289972	-1.16	0.052052	0.71999	-0.53	0.357185	0.936466	-1.27	0.034314	0.727573
PUS1	-0.99	332		0.0234702	0.293135	-0.98	0.097793	0.815211	-1.34	0.026025	0.558737	-0.65	0.26342	0.941937
RRP8	-0.99	333		0.0241206	0.29423	-0.47	0.438163	0.935375	-1.74	0.007414	0.392708	-0.77	0.213912	0.934461
INTS13	-0.99	334		0.0270948	0.306236	-1.12	0.060165	0.734163	-1.08	0.069394	0.734699	-0.76	0.193974	0.922234
TBX15	-0.98	335		0.011307	0.227007	-0.99	0.078305	0.76734	-0.42	0.437706	0.941857	-1.54	0.007622	0.516276
HSPBP1	-0.98	336		0.0172289	0.268587	-0.7	0.206239	0.883558	-1.19	0.036059	0.620313	-1.06	0.06028	0.841581
CAPRIN1	-0.98	337		0.0178847	0.27093	-0.67	0.225496	0.902184	-1.06	0.06028	0.700541	-1.2	0.034613	0.727573
ASGR2	-0.98	338		0.0183076	0.272337	-1.17	0.039092	0.673923	-0.84	0.13232	0.823179	-0.94	0.093754	0.900395
KRTAP10-4	-0.98	339		0.021047	0.285789	-0.14	0.812111	0.980311	-0.6	0.358477	0.936466	-2.19	0.001997	0.287281
SNCB	-0.98	340		0.0222506	0.287573	-0.52	0.365906	0.932299	-1.38	0.022154	0.539539	-1.05	0.077122	0.863756
ARHGAP45	-0.98	341		0.0262033	0.303919	-0.5	0.410877	0.935375	-1.73	0.007737	0.396311	-0.72	0.243756	0.93818
UNC5D	-0.98	342		0.02751	0.308199	-1.23	0.040047	0.677804	-1.03	0.082659	0.754448	-0.67	0.249616	0.93818
PCED1A	-0.98	343		0.0322745	0.320486	-1.48	0.021062	0.615871	-1	0.110674	0.787601	-0.47	0.438164	0.95326
CHMP2A	-0.98	344		0.047736	0.354161	-0.63	0.335971	0.918853	-1.68	0.015004	0.490069	-0.62	0.343378	0.948711
FAAP100	-0.97	345		0.00894423	0.208125	-1.67	0.004047	0.338864	-0.21	0.684515	0.96289	-1.02	0.070079	0.85243
PCBP2	-0.97	346		0.0106802	0.221177	-0.54	0.324171	0.916516	-1.71	0.003324	0.287419	-0.67	0.225496	0.937054
UBN2	-0.97	347		0.0141799	0.245619	-1.45	0.011644	0.512708	-0.43	0.427498	0.941857	-1.02	0.070079	0.85243
NHLH1	-0.97	348		0.0145564	0.247371	-1.19	0.036059	0.657901	-1.31	0.02181	0.539526	-0.4	0.458734	0.95326
CCNB2	-0.97	349		0.0153981	0.252642	-0.71	0.200074	0.883558	-1.49	0.009688	0.429966	-0.71	0.200074	0.92746
ASPHD1	-0.97	350		0.0177787	0.270621	-0.74	0.182452	0.864619	-0.81	0.146033	0.834164	-1.36	0.017523	0.593877
ACTR10	-0.97	351		0.0186092	0.274731	-1.25	0.037076	0.664617	-1.38	0.022154	0.539539	-0.29	0.603061	0.975421
ALDOA	-0.97	352		0.0372797	0.333102	-0.45	0.51673	0.956793	-2.26	0.00315	0.283199	-0.2	0.760991	0.984187
MOB4	-0.96	353		0.00527571	0.163811	-1.79	0.002193	0.274213	0.02	0.957708	0.987514	-1.12	0.047761	0.802093
CACNA1D	-0.96	354		0.0149318	0.249484	-0.54	0.324171	0.916516	-0.77	0.166076	0.862632	-1.56	0.006924	0.504391
H4C3	-0.96	355		0.0166767	0.263763	-1.58	0.009507	0.480709	-1.1	0.06462	0.71037	-0.21	0.699627	0.983549
FZR1	-0.96	356		0.0176376	0.27079	-1.35	0.018346	0.607946	-0.57	0.299105	0.911343	-0.97	0.08421	0.880112
UTF1	-0.96	357		0.0206995	0.285062	-0.83	0.136798	0.855592	-1.3	0.022793	0.543987	-0.74	0.182451	0.922234
L3MBTL3	-0.96	358		0.0207544	0.284983	-0.66	0.232222	0.907027	-1.07	0.057995	0.697066	-1.15	0.042387	0.769095
TEX13B	-0.96	359		0.0209027	0.285613	-1.29	0.023787	0.615871	-0.76	0.171381	0.86576	-0.82	0.141337	0.907643
ZRSR2	-0.96	360		0.0210071	0.286219	-0.76	0.193974	0.877345	-0.51	0.374797	0.936712	-1.62	0.007977	0.516276
AMHR2	-0.96	361		0.0215906	0.286352	-0.83	0.136798	0.855592	-0.84	0.13232	0.823179	-1.21	0.033205	0.727399
SUGT1	-0.96	362		0.0236438	0.29351	-1.81	0.009194	0.480709	-1.17	0.082389	0.754448	0.08	0.893655	0.982827
PNKP	-0.96	363		0.0717259	0.393704	-1.24	0.066598	0.746767	-0.71	0.280799	0.905811	-0.93	0.16258	0.922234
STMP1	-0.95	364		0.00316533	0.122023	-2.13	0.00508	0.372189	-1.52	0.039377	0.629709	0.8	0.267218	0.892678
FNDC3B	-0.95	365		0.0073015	0.191784	-0.08	0.859822	0.985676	-0.94	0.093754	0.773766	-1.82	0.001866	0.277057
C7orf55-LUC7L2	-0.95	366		0.00737542	0.192289	-1.11	0.062383	0.743414	0.1	0.853509	0.979342	-1.84	0.002861	0.326363
DCTN1	-0.95	367		0.0115297	0.228765	-0.15	0.76397	0.975318	-1.36	0.017522	0.497453	-1.33	0.020006	0.63869
MAPK11	-0.95	368		0.0144014	0.246934	-0.06	0.89322	0.987433	-1.23	0.040047	0.629709	-1.57	0.009948	0.550668
SDHA	-0.95	369		0.0147938	0.248626	-1.13	0.0459	0.693172	-0.32	0.548343	0.946026	-1.4	0.014635	0.57904
SUMF1	-0.95	370		0.0160282	0.257648	-1.15	0.042387	0.677804	-0.34	0.525142	0.946026	-1.35	0.018346	0.606423
STMN4	-0.95	371		0.0195767	0.279804	-1.28	0.02482	0.615871	-1.03	0.067525	0.717511	-0.55	0.315667	0.946027
WDFY2	-0.95	372		0.0198102	0.280726	-0.94	0.093755	0.811102	-1.34	0.019159	0.505808	-0.57	0.299105	0.945605
ZBTB14	-0.95	373		0.0206736	0.285013	-0.66	0.232222	0.907027	-1.37	0.016748	0.497453	-0.81	0.146033	0.907643
C12orf74	-0.95	374		0.0211075	0.285967	-0.93	0.097148	0.815211	-1.31	0.02181	0.539526	-0.6	0.275418	0.944009
PPP1R12C	-0.95	375		0.0227255	0.290349	-0.78	0.160916	0.861902	-1.28	0.02482	0.558737	-0.78	0.160916	0.922234
FNTA	-0.95	376		0.0237457	0.293446	-0.79	0.155843	0.859198	-1.08	0.055785	0.684798	-0.99	0.078305	0.863756
ORC4	-0.95	377		0.0255253	0.300434	-1.23	0.040047	0.677804	-1.26	0.035675	0.620313	-0.36	0.523972	0.965064
CEP128	-0.95	378		0.0265048	0.304494	-0.38	0.5024	0.948696	-1.34	0.026025	0.558737	-1.12	0.060166	0.841581
HIVEP2	-0.95	379		0.0323218	0.320637	-0.62	0.285099	0.916516	-1.19	0.046543	0.639471	-1.05	0.077122	0.863756
SLAIN1	-0.95	380		0.0325398	0.321267	-1.25	0.037076	0.664617	-0.94	0.111572	0.787601	-0.67	0.249616	0.93818
DKC1	-0.95	381		0.0795547	0.402742	-0.41	0.586359	0.962177	-0.21	0.770739	0.96727	-2.22	0.007786	0.516276
H1-5	-0.94	382		0.00123598	0.0651835	-1.15	0.042387	0.677804	-2	0.000706	0.133647	0.31	0.572016	0.947753
TMEM176B	-0.94	383		0.00739634	0.19194	-1.9	0.00121	0.179208	-0.17	0.737201	0.965687	-0.76	0.171381	0.922234
C2CD2L	-0.94	384		0.00826724	0.200691	-0.29	0.584027	0.961047	-0.6	0.275417	0.905096	-1.92	0.001093	0.191256
TUBA1B	-0.94	385		0.0122011	0.234792	-1.08	0.069394	0.75977	-1.76	0.004204	0.315329	0	0.986619	0.987662
MTF2	-0.94	386		0.0135453	0.240783	-0.02	0.94663	0.987674	-1.03	0.08266	0.754448	-1.76	0.004204	0.418343
MTFP1	-0.94	387		0.0154644	0.253236	-0.3	0.572016	0.959087	-1.16	0.040705	0.629709	-1.37	0.016748	0.582382
OLFML3	-0.94	388		0.0211699	0.285351	-0.82	0.141337	0.855592	-0.59	0.283208	0.905811	-1.4	0.014635	0.57904
SLC43A2	-0.94	389		0.0244086	0.29519	-0.62	0.260413	0.913979	-1.2	0.034613	0.610913	-0.99	0.078305	0.863756
PDCD6IP	-0.94	390		0.0262728	0.303555	-1.06	0.060279	0.734163	-0.88	0.115548	0.79146	-0.89	0.111642	0.902861
TIMM17B	-0.94	391		0.0269654	0.30613	-1.06	0.06028	0.734163	-0.75	0.176848	0.866332	-1	0.07549	0.863756
ACOX3	-0.94	392		0.0278698	0.309885	-1.03	0.067525	0.746767	-0.92	0.100589	0.78461	-0.86	0.123759	0.905823
SLC41A1	-0.94	393		0.0296308	0.313954	-1.03	0.082659	0.779865	-0.44	0.440798	0.941857	-1.35	0.025021	0.668704
SPATA5	-0.94	394		0.041623	0.345059	-1.3	0.040936	0.677804	-1.17	0.064132	0.71037	-0.36	0.547369	0.967775
TFAP2B	-0.93	395		0.0142246	0.245755	-1.65	0.004476	0.352818	-0.83	0.136798	0.82438	-0.3	0.572016	0.971078
KLHL31	-0.93	396		0.0150131	0.250283	-0.73	0.18817	0.869648	-1.66	0.004249	0.315329	-0.39	0.469499	0.95326
ZAR1	-0.93	397		0.0173581	0.269615	-0.6	0.275418	0.914614	-1.58	0.006311	0.368095	-0.62	0.260413	0.941594
MYOM1	-0.93	398		0.0177081	0.270705	-0.55	0.315668	0.916516	-0.69	0.212513	0.88119	-1.56	0.006924	0.504391
NAT16	-0.93	399		0.0197749	0.280575	-1.43	0.012757	0.520153	-0.94	0.093754	0.773766	-0.41	0.448172	0.95326
LIN9	-0.93	400		0.0213399	0.285772	-1.62	0.007977	0.452121	-0.22	0.687233	0.96289	-0.95	0.10798	0.902861
NCOA6	-0.93	401		0.0218661	0.286956	-0.77	0.166076	0.861902	-1.42	0.01336	0.468097	-0.6	0.275417	0.944009
CLEC4M	-0.93	402		0.0226318	0.290085	-1.55	0.01086	0.499241	-0.2	0.712078	0.96289	-1.03	0.08266	0.880112
IPP	-0.93	403		0.0236942	0.293569	-1.13	0.0459	0.693172	-0.48	0.378308	0.936712	-1.17	0.039093	0.755529
ZNF746	-0.93	404		0.0238963	0.293995	-1.02	0.070079	0.75977	-1.22	0.031875	0.599644	-0.56	0.307297	0.946027
LEO1	-0.93	405		0.0251082	0.298282	-1.3	0.030514	0.638978	-1.27	0.034313	0.610913	-0.21	0.699628	0.983549
YOD1	-0.93	406		0.0252928	0.299257	-1.31	0.02181	0.615871	-0.81	0.146033	0.834164	-0.66	0.232222	0.93818
LOC100287177	-0.93	407		0.0254419	0.299932	-1.03	0.067525	0.746767	-1.15	0.042388	0.629709	-0.62	0.260413	0.941594
TPSG1	-0.93	408		0.027989	0.310255	-1.09	0.053673	0.72662	-0.9	0.107854	0.785271	-0.81	0.146033	0.907643
MTRR	-0.93	409		0.0281816	0.309742	-0.71	0.200074	0.883558	-1.15	0.042388	0.629709	-0.92	0.100589	0.902861
GOLGA1	-0.93	410		0.0284352	0.310944	-1	0.07549	0.763695	-0.99	0.078305	0.752319	-0.81	0.146034	0.907643
WBP11	-0.93	411		0.0286441	0.310909	-1.07	0.057995	0.726939	-0.77	0.166076	0.862632	-0.95	0.090499	0.892021
NUDT22	-0.93	412		0.0363955	0.331561	-0.39	0.516259	0.956793	-1.68	0.009531	0.429966	-0.72	0.243755	0.93818
WDR1	-0.93	413		0.0366472	0.331979	-0.99	0.094596	0.814398	-0.59	0.30792	0.913199	-1.22	0.041559	0.76526
TNFRSF6B	-0.93	414		0.0380554	0.334724	-1.28	0.03302	0.652823	-0.71	0.223557	0.891524	-0.8	0.172509	0.922234
DNAJC8	-0.93	415		0.0417194	0.345281	-1.02	0.085513	0.788545	-0.68	0.242921	0.895004	-1.08	0.069394	0.85243
ACP7	-0.92	416		0.00307891	0.11982	-1.02	0.085513	0.788545	0.3	0.603062	0.963696	-2.05	0.001002	0.180244
KIAA0586	-0.92	417		0.00551562	0.168087	-0.45	0.407438	0.935375	-2.11	0.000373	0.100444	-0.2	0.697518	0.983549
CYP7B1	-0.92	418		0.013455	0.240463	-1.68	0.00385	0.331241	-0.21	0.684515	0.96289	-0.86	0.123759	0.905823
NDRG4	-0.92	419		0.0147896	0.248793	-0.67	0.225496	0.902184	-1.71	0.003323	0.287419	-0.37	0.491394	0.957643
PTRHD1	-0.92	420		0.0175082	0.270432	-1.59	0.006011	0.388767	-0.44	0.417344	0.941857	-0.74	0.182452	0.922234
C20orf27	-0.92	421		0.0212068	0.285504	-1.45	0.011644	0.512708	-0.86	0.123759	0.807776	-0.45	0.407438	0.950303
NUDT10	-0.92	422		0.0217609	0.28736	-0.66	0.232222	0.907027	-1.47	0.010628	0.430065	-0.64	0.246043	0.93818
ARF6	-0.92	423		0.0222004	0.287698	-0.41	0.448172	0.936905	-1.09	0.053673	0.681763	-1.27	0.025913	0.675658
RNF208	-0.92	424		0.0230146	0.291789	-1.15	0.042388	0.677804	-0.43	0.427498	0.941857	-1.19	0.036059	0.739684
ZBTB7C	-0.92	425		0.0232745	0.292753	-0.78	0.2083	0.890765	-0.07	0.886246	0.982079	-1.91	0.003592	0.381813
PLAGL2	-0.92	426		0.0233663	0.293375	-1.25	0.02814	0.635112	-0.4	0.458734	0.943351	-1.1	0.051634	0.812861
MIS18A	-0.92	427		0.0240246	0.294347	-1.72	0.005059	0.372189	-0.47	0.411666	0.941857	-0.56	0.331924	0.946027
GPR101	-0.92	428		0.0240452	0.294336	-1.54	0.011358	0.509643	-1.03	0.082659	0.754448	-0.18	0.737134	0.983549
GAS7	-0.92	429		0.0243553	0.295112	-0.98	0.097794	0.815211	-1.55	0.01086	0.430065	-0.24	0.66268	0.983546
KCNK3	-0.92	430		0.0248252	0.297219	-0.66	0.232222	0.907027	-1.38	0.016017	0.490069	-0.72	0.194029	0.922234
ASB14	-0.92	431		0.0256011	0.300871	-0.95	0.090499	0.804455	-1.26	0.027023	0.562344	-0.56	0.307297	0.946027
LTB4R2	-0.92	432		0.0293362	0.313559	-0.56	0.331924	0.918853	-0.62	0.2851	0.905811	-1.58	0.009507	0.545913
DCBLD1	-0.92	433		0.0295361	0.31379	-1.11	0.04966	0.716479	-0.73	0.18817	0.866332	-0.93	0.097148	0.902861
GDF1	-0.92	434		0.029675	0.3141	-0.7	0.206238	0.883558	-0.85	0.127963	0.8138	-1.2	0.034613	0.727573
TBXT	-0.92	435		0.0297006	0.314111	-1.13	0.0459	0.693172	-0.94	0.093754	0.773766	-0.69	0.212514	0.934461
KCNE1	-0.92	436		0.0301761	0.315101	-0.97	0.084209	0.781129	-0.66	0.232222	0.891524	-1.12	0.047762	0.802093
KRTAP19-7	-0.92	437		0.0304555	0.315539	-1.07	0.057994	0.726939	-0.81	0.146033	0.834164	-0.89	0.111642	0.902861
CLASP2	-0.92	438		0.0305302	0.315553	-0.77	0.166076	0.861902	-0.87	0.11959	0.79769	-1.12	0.047761	0.802093
LRMP	-0.92	439		0.0367237	0.332126	-1.03	0.08266	0.779865	-1.26	0.035674	0.620313	-0.47	0.411665	0.950303
AGMAT	-0.92	440		0.0388793	0.337495	-0.84	0.15281	0.859198	-1.31	0.029323	0.5734	-0.61	0.292507	0.945605
COL18A1	-0.92	441		0.04276	0.346534	-0.86	0.143665	0.855592	-0.67	0.249617	0.897307	-1.22	0.04156	0.76526
RBM27	-0.92	442		0.0436512	0.347834	-0.78	0.18301	0.864619	-1.21	0.043174	0.632838	-0.76	0.193975	0.922234
G6PD	-0.92	443		0.0478146	0.354261	-0.88	0.135061	0.855592	-0.95	0.10798	0.785271	-0.92	0.118955	0.902861
GCK	-0.92	444		0.0627554	0.383252	-0.87	0.162581	0.861902	-1.18	0.062037	0.705186	-0.71	0.250106	0.93818
ADARB1	-0.91	445		0.00379825	0.135175	0.22	0.684515	0.965695	-1.45	0.011644	0.439145	-1.52	0.008387	0.523013
CNBP	-0.91	446		0.0136562	0.2416	-0.84	0.13232	0.853437	-1.69	0.00367	0.298187	-0.21	0.684514	0.983549
RANBP9	-0.91	447		0.0138659	0.243052	-1.42	0.01336	0.528386	-1.25	0.02814	0.569808	-0.05	0.90162	0.985501
NVL	-0.91	448		0.0207433	0.285286	-1.69	0.005801	0.385828	-0.9	0.126812	0.8138	-0.15	0.775458	0.985501
YBX1	-0.91	449		0.0218819	0.286906	-0.72	0.194029	0.877345	-1.5	0.009227	0.428443	-0.52	0.341654	0.948711
H2AJ	-0.91	450		0.0237011	0.293438	-0.5	0.359634	0.928337	-0.82	0.141337	0.831005	-1.42	0.01336	0.57904
GATAD2A	-0.91	451		0.0245306	0.295478	-0.93	0.097148	0.815211	-0.44	0.417344	0.941857	-1.36	0.017523	0.593877
IDO1	-0.91	452		0.0269093	0.306421	-0.93	0.097148	0.815211	-1.28	0.02482	0.558737	-0.53	0.332839	0.946027
MAP3K5	-0.91	453		0.0274982	0.308289	-0.7	0.206238	0.883558	-0.65	0.239086	0.893846	-1.37	0.016748	0.582382
DDI1	-0.91	454		0.0277538	0.309356	-0.25	0.650534	0.971599	-1	0.091451	0.773766	-1.49	0.014052	0.57904
SUCO	-0.91	455		0.0295289	0.313913	-0.76	0.17138	0.861902	-0.73	0.18817	0.866332	-1.25	0.028141	0.679226
SENP6	-0.91	456		0.0328602	0.322573	-0.92	0.100589	0.819833	-0.77	0.166075	0.862632	-1.05	0.062624	0.841658
IZUMO2	-0.91	457		0.0338075	0.325483	-1.04	0.065045	0.746767	-0.92	0.100589	0.78461	-0.77	0.166076	0.922234
KIF18B	-0.91	458		0.0338554	0.32563	-0.87	0.11959	0.837577	-0.95	0.090499	0.769813	-0.92	0.10059	0.902861
NSD2	-0.91	459		0.0346882	0.326887	-1.26	0.035674	0.657901	-1.12	0.060165	0.700541	-0.36	0.523973	0.965064
BRAP	-0.91	460		0.0435546	0.347624	-0.95	0.10798	0.824623	-1.2	0.044812	0.637138	-0.58	0.315792	0.946027
PROSER1	-0.9	461		0.00387953	0.135894	-1.34	0.026025	0.61788	0.35	0.546065	0.951833	-1.73	0.004828	0.43406
USP46	-0.9	462		0.0162817	0.260004	-1.04	0.065044	0.746767	-1.52	0.008386	0.411086	-0.15	0.76397	0.984187
CENPT	-0.9	463		0.0180663	0.271421	-1.66	0.004248	0.352546	-0.6	0.275417	0.905096	-0.45	0.407438	0.950303
PARD3B	-0.9	464		0.0227176	0.290473	-1.26	0.027023	0.627238	-1.16	0.040704	0.629709	-0.29	0.584027	0.974983
CHEK2	-0.9	465		0.0242358	0.294842	-0.85	0.127963	0.845096	-1.44	0.012193	0.443703	-0.41	0.448172	0.95326
DERA	-0.9	466		0.0256873	0.301021	-1.46	0.011131	0.504328	-0.62	0.260412	0.901025	-0.62	0.260413	0.941594
STRN4	-0.9	467		0.0265335	0.304539	-0.57	0.299106	0.916516	-1.41	0.013997	0.477977	-0.73	0.18817	0.922234
YPEL2	-0.9	468		0.0281348	0.309566	-0.98	0.081206	0.777885	-0.47	0.387903	0.936712	-1.26	0.027022	0.675658
NAA50	-0.9	469		0.0318826	0.319506	-0.52	0.341654	0.918853	-1.18	0.037561	0.626571	-0.99	0.078305	0.863756
PCNP	-0.9	470		0.0326317	0.321716	-0.76	0.17138	0.861902	-1.24	0.029324	0.5734	-0.7	0.206239	0.930164
DHX36	-0.9	471		0.0333727	0.324131	-0.97	0.121284	0.837987	-1.68	0.009531	0.429966	-0.04	0.923893	0.985539
CPLX4	-0.9	472		0.0355608	0.329301	-1.09	0.053673	0.72662	-0.72	0.194029	0.868344	-0.89	0.111642	0.902861
TMEM129	-0.9	473		0.0415758	0.345254	-1.05	0.077122	0.76734	-0.45	0.430927	0.941857	-1.21	0.043173	0.77813
DLEC1	-0.9	474		0.0423639	0.346355	-0.58	0.315792	0.916516	-1.36	0.024026	0.552305	-0.76	0.193975	0.922234
C12orf61	-0.9	475		0.0435546	0.347769	-1.13	0.058058	0.726939	-1.09	0.066973	0.717511	-0.49	0.392985	0.950303
AGAP7	-0.9	476		0.0472417	0.353166	-0.64	0.270512	0.914614	-0.83	0.157529	0.851819	-1.23	0.040047	0.759989
PNPLA7	-0.9	477		0.0498896	0.357722	-0.76	0.193974	0.877345	-0.83	0.15753	0.851819	-1.12	0.060166	0.841581
APOL6	-0.9	478		0.0506826	0.358797	-0.67	0.249616	0.913979	-1.15	0.054	0.682251	-0.87	0.139369	0.907643
DHX33	-0.9	479		0.0735078	0.395841	-1.03	0.100769	0.819833	-0.87	0.16258	0.860857	-0.81	0.192094	0.922234
RAB3D	-0.89	480		0.0215745	0.2866	-1.25	0.02814	0.635112	-1.23	0.030592	0.582503	-0.2	0.697517	0.983549
TUBGCP5	-0.89	481		0.0231825	0.29271	-1.33	0.027088	0.627238	-1.35	0.025021	0.558737	0	0.973299	0.986802
SP110	-0.89	482		0.0272599	0.306799	-0.09	0.853509	0.985676	-1.21	0.043173	0.632838	-1.38	0.022155	0.651691
SPATA17	-0.89	483		0.0272891	0.306846	-0.93	0.097148	0.815211	-0.36	0.502471	0.943572	-1.37	0.016748	0.582382
TM9SF1	-0.89	484		0.0287178	0.311104	-0.51	0.374796	0.935375	-1.69	0.005801	0.366942	-0.48	0.402273	0.950303
SYCN	-0.89	485		0.0314906	0.318677	-0.48	0.378307	0.935375	-1	0.07549	0.748153	-1.2	0.034612	0.727573
DNASE2	-0.89	486		0.0320564	0.31968	-0.88	0.115549	0.831634	-0.54	0.324171	0.919723	-1.26	0.027022	0.675658
QRICH1	-0.89	487		0.032237	0.3204	0.04	0.936551	0.98529	-1.35	0.034224	0.610913	-1.37	0.031816	0.716728
KCND2	-0.89	488		0.0331965	0.323635	-1.05	0.062625	0.743414	-0.49	0.368922	0.936466	-1.13	0.0459	0.795107
PMF1	-0.89	489		0.0349507	0.327576	-0.82	0.141337	0.855592	-1.2	0.034612	0.610913	-0.66	0.232222	0.93818
IRX1	-0.89	490		0.0361167	0.330972	-1.02	0.085514	0.788545	-1.38	0.022154	0.539539	-0.27	0.6266	0.979006
OR2D3	-0.89	491		0.0400367	0.341308	-0.3	0.591467	0.962177	-1.26	0.035675	0.620313	-1.1	0.064621	0.850119
ZNF43	-0.89	492		0.0494536	0.357195	-0.6	0.300138	0.916516	-0.88	0.135061	0.82438	-1.2	0.044812	0.787916
GET1	-0.89	493		0.0559218	0.370424	-0.79	0.17771	0.864619	-1.11	0.062384	0.705186	-0.76	0.193975	0.922234
HLA-B	-0.89	494		0.0822607	0.404334	-0.82	0.18688	0.869648	-0.88	0.157977	0.853257	-0.96	0.124979	0.907643
KIF11	-0.89	495		0.184968	0.44989	0	0.981713	0.987674	-2.01	0.02838	0.572766	-0.66	0.440019	0.95326
EMSY	-0.88	496		0.00627842	0.178593	-2.13	0.000334	0.0752473	-0.41	0.448171	0.943283	-0.1	0.832073	0.985501
PROK2	-0.88	497		0.0095758	0.211679	0.35	0.568695	0.96273	-1.63	0.011695	0.439145	-1.37	0.031816	0.716728
IRF2BP1	-0.88	498		0.02312	0.29254	-1.5	0.013466	0.528386	0.01	0.973299	0.987514	-1.17	0.050154	0.811662
RHOA	-0.88	499		0.0248693	0.297216	-0.28	0.596204	0.962177	-0.91	0.104191	0.785271	-1.45	0.011645	0.5703
PCDHA7	-0.88	500		0.0272299	0.306747	-1.01	0.072739	0.763695	-1.33	0.020007	0.512536	-0.31	0.56016	0.970681
TNPO2	-0.88	501		0.0305008	0.315516	-0.84	0.132319	0.853437	-1.37	0.016748	0.497453	-0.43	0.427497	0.953234
UHRF1	-0.88	502		0.0319396	0.319558	-0.86	0.143665	0.855592	-0.23	0.674938	0.96289	-1.56	0.010388	0.558498
HOXD1	-0.88	503		0.0321274	0.319826	-0.7	0.206239	0.883558	-1.38	0.016018	0.490069	-0.56	0.307297	0.946027
MOCS2	-0.88	504		0.0340531	0.325431	-1.17	0.039092	0.673923	-1.05	0.062624	0.705186	-0.41	0.448171	0.95326
ZC3H8	-0.88	505		0.0353036	0.328824	-1.25	0.02814	0.635112	-0.83	0.136798	0.82438	-0.57	0.299105	0.945605
SIRT3	-0.88	506		0.035373	0.328614	-1.3	0.022793	0.615871	-0.71	0.200074	0.874279	-0.63	0.25315	0.93818
CLTC	-0.88	507		0.038936	0.337206	-1.55	0.016067	0.572914	-1.08	0.086113	0.766398	-0.02	0.949173	0.986802
PIBF1	-0.88	508		0.041759	0.345195	-0.22	0.703417	0.974036	-1.71	0.008418	0.411086	-0.72	0.243756	0.93818
DHX29	-0.88	509		0.0420824	0.345741	-1.42	0.018826	0.615871	-0.39	0.491799	0.943572	-0.83	0.15753	0.922234
PHKA1	-0.88	510		0.0433572	0.347617	-0.98	0.081205	0.777885	-0.84	0.13232	0.823179	-0.82	0.141337	0.907643
TMEM119	-0.88	511		0.0472682	0.353017	-0.41	0.471025	0.940245	-0.98	0.097794	0.777813	-1.25	0.037076	0.750738
KCTD10	-0.88	512		0.0473388	0.352943	-0.63	0.277763	0.915915	-0.66	0.256435	0.901025	-1.36	0.024026	0.664937
CYSRT1	-0.88	513		0.0536227	0.366523	-0.62	0.2851	0.916516	-1.26	0.035674	0.620313	-0.75	0.199564	0.92746
FANCA	-0.88	514		0.0537537	0.366826	-0.81	0.1674	0.861902	-0.58	0.315792	0.916082	-1.24	0.038524	0.755529
DEXI	-0.88	515		0.0545846	0.368293	-0.96	0.10453	0.824623	-1.1	0.064621	0.71037	-0.59	0.30792	0.946027
MAP6D1	-0.88	516		0.0596068	0.377843	-0.89	0.1309	0.853437	-1.07	0.071881	0.74437	-0.67	0.249616	0.93818
EFEMP2	-0.88	517		0.0600669	0.379022	-0.94	0.111572	0.827005	-0.83	0.15753	0.851819	-0.88	0.135062	0.907643
EZHIP	-0.87	518		0.0158828	0.256126	-0.57	0.323807	0.916516	-1.99	0.001355	0.183981	-0.04	0.919867	0.985539
KBTBD7	-0.87	519		0.0236693	0.293542	-0.86	0.123759	0.837987	-1.53	0.008002	0.399091	-0.21	0.684515	0.983549
METTL21C	-0.87	520		0.0275581	0.30839	-1.32	0.020882	0.615871	-0.25	0.633308	0.959683	-1.05	0.062625	0.841658
ATP8B2	-0.87	521		0.0331386	0.32342	-1.82	0.005281	0.373569	-0.01	0.961782	0.986377	-0.78	0.208301	0.934461
PRRT1	-0.87	522		0.0342239	0.325713	-0.55	0.315668	0.916516	-1.4	0.014635	0.485173	-0.65	0.239086	0.93818
RNF19B	-0.87	523		0.0422965	0.346144	-0.89	0.111642	0.827005	-0.6	0.275417	0.905096	-1.12	0.047761	0.802093
ARPC4	-0.87	524		0.0438724	0.348253	-0.89	0.111642	0.827005	-1.04	0.065044	0.71037	-0.69	0.212513	0.934461
GTF3C3	-0.87	525		0.0460264	0.351985	-0.86	0.123759	0.837987	-1.05	0.062624	0.705186	-0.69	0.212513	0.934461
S100A10	-0.87	526		0.0606254	0.380448	-1.03	0.08266	0.779865	-1.02	0.085513	0.762498	-0.55	0.34017	0.948711
ZNF852	-0.87	527		0.0746628	0.398231	-0.63	0.305045	0.916516	-1.32	0.03813	0.629709	-0.67	0.276575	0.944009
NCDN	-0.86	528		0.00734513	0.191914	-1.34	0.019159	0.615871	0.2	0.710633	0.969086	-1.46	0.011131	0.562807
YDJC	-0.86	529		0.0132279	0.239402	-1.45	0.011644	0.512708	0.09	0.859822	0.979342	-1.22	0.031875	0.716728
B3GNT2	-0.86	530		0.0223014	0.287845	-1.05	0.062625	0.743414	-1.45	0.011645	0.439145	-0.08	0.859823	0.985501
CELA3A	-0.86	531		0.0250575	0.298045	-0.3	0.572016	0.959087	-1.59	0.00601	0.368095	-0.69	0.212514	0.934461
ADAM17	-0.86	532		0.0285829	0.310983	-1.45	0.011645	0.512708	-0.24	0.645965	0.959683	-0.88	0.115548	0.902861
SP2	-0.86	533		0.032735	0.321905	-1.09	0.053672	0.72662	-1.21	0.033205	0.600685	-0.29	0.584027	0.974983
AASDHPPT	-0.86	534		0.0354152	0.328716	-1.16	0.040705	0.677804	-1.11	0.04966	0.657367	-0.3	0.572016	0.971078
PIK3CD	-0.86	535		0.0436257	0.347848	-0.72	0.217335	0.902184	-1.51	0.012904	0.458944	-0.34	0.546066	0.967775
DUSP28	-0.86	536		0.0444544	0.349941	-0.53	0.332838	0.918853	-0.99	0.078305	0.752319	-1.06	0.060279	0.841581
RHOH	-0.86	537		0.0444931	0.349995	-1.07	0.07188	0.763695	-1.28	0.033021	0.600685	-0.24	0.662679	0.983546
LRRC58	-0.86	538		0.046003	0.352011	-0.9	0.107854	0.824623	-1.11	0.04966	0.657367	-0.56	0.307298	0.946027
KIAA0513	-0.86	539		0.0464842	0.353396	-0.63	0.25315	0.913979	-0.98	0.081206	0.754056	-0.98	0.081206	0.876126
SNPH	-0.86	540		0.0489841	0.356775	-0.7	0.206239	0.883558	-1.08	0.055786	0.684798	-0.79	0.155843	0.9203
TRAPPC3	-0.86	541		0.0498826	0.357825	-0.91	0.104191	0.824623	-0.94	0.093755	0.773766	-0.73	0.18817	0.922234
PUS7	-0.86	542		0.0573155	0.373475	-1.28	0.03302	0.652823	-0.69	0.236325	0.893846	-0.62	0.285099	0.944009
CNOT11	-0.86	543		0.0680437	0.388757	-1.47	0.031553	0.641467	-1.13	0.092781	0.773766	0.02	0.964588	0.984615
CUL2	-0.86	544		0.0792159	0.402575	-1.31	0.039513	0.677804	-0.67	0.276575	0.905811	-0.61	0.320042	0.946027
WTAP	-0.86	545		0.0970512	0.413695	-0.38	0.552322	0.95826	-0.7	0.287375	0.905811	-1.49	0.029453	0.693963
CCT6A	-0.85	546		0.024106	0.294293	-0.74	0.182452	0.864619	-1.61	0.005456	0.357103	-0.2	0.697517	0.983549
CACNG8	-0.85	547		0.0307685	0.316377	-1.2	0.034613	0.657901	-0.17	0.737201	0.965687	-1.18	0.037561	0.750738
CCDC12	-0.85	548		0.0418545	0.345412	-1.57	0.009948	0.490556	-0.36	0.523973	0.946026	-0.63	0.277763	0.944009
CCHCR1	-0.85	549		0.0499619	0.35765	-0.38	0.5024	0.948696	-1.46	0.015956	0.490069	-0.7	0.229797	0.93818
KXD1	-0.85	550		0.0521202	0.361922	-1.07	0.057995	0.726939	-0.64	0.246043	0.895004	-0.83	0.136798	0.907643
PMM2	-0.85	551		0.0532791	0.365295	-0.94	0.111573	0.827005	-0.34	0.546066	0.946026	-1.28	0.033021	0.727399
PAX5	-0.85	552		0.0679381	0.388622	-0.74	0.205364	0.883558	-0.69	0.236326	0.893846	-1.13	0.058058	0.83423
TXNL4B	-0.85	553		0.0729229	0.395168	-0.67	0.249616	0.913979	-1.06	0.074473	0.748153	-0.81	0.1674	0.922234
IPO13	-0.85	554		0.08668	0.406707	-0.46	0.447511	0.936905	-1.13	0.07324	0.747064	-0.97	0.121284	0.905823
CKAP5	-0.85	555		0.0967639	0.413719	0	0.988954	0.989057	-1.76	0.018402	0.504183	-0.81	0.255784	0.941594
ACTL6A	-0.85	556		0.163646	0.442803	-0.39	0.57141	0.959087	-1.1	0.128255	0.815107	-1.07	0.138461	0.907643
SLMAP	-0.84	557		0.0131192	0.239501	0.05	0.91565	0.984308	-1.77	0.00244	0.258245	-0.82	0.141337	0.907643
LYSMD3	-0.84	558		0.0271348	0.306185	-1.65	0.004476	0.352818	-0.37	0.491394	0.943572	-0.49	0.368922	0.948711
ENKUR	-0.84	559		0.0284741	0.311058	-1.39	0.015338	0.559688	-0.12	0.804564	0.970316	-1.02	0.070079	0.85243
CYHR1	-0.84	560		0.0298779	0.314696	-0.52	0.341654	0.918853	-1.58	0.006311	0.368095	-0.43	0.427498	0.953234
UBE2N	-0.84	561		0.0299562	0.314912	-0.62	0.260413	0.913979	-1.57	0.006618	0.373501	-0.33	0.536709	0.966095
ALDH8A1	-0.84	562		0.035493	0.32904	-1.72	0.005058	0.372189	-0.27	0.6266	0.959683	-0.52	0.365906	0.948711
LIMS1	-0.84	563		0.0370036	0.332706	-0.45	0.407438	0.935375	-0.59	0.283207	0.905811	-1.47	0.010628	0.562807
ARID1B	-0.84	564		0.0484782	0.35549	-1.1	0.051634	0.71999	-0.48	0.378308	0.936712	-0.95	0.090499	0.892021
AMT	-0.84	565		0.0507346	0.358632	-1.18	0.037561	0.664617	-0.75	0.176848	0.866332	-0.59	0.283207	0.944009
DYNC1LI2	-0.84	566		0.0513624	0.360266	-1.15	0.042388	0.677804	-0.8	0.150901	0.84356	-0.57	0.299105	0.945605
OTOR	-0.84	567		0.0542457	0.367761	-0.67	0.225496	0.902184	-0.81	0.146033	0.834164	-1.05	0.062624	0.841658
ITIH4	-0.84	568		0.0567551	0.371947	-0.92	0.100589	0.819833	-0.74	0.182451	0.866332	-0.87	0.11959	0.902861
NAA20	-0.84	569		0.0601662	0.379285	-1.36	0.024027	0.615871	-0.45	0.430927	0.941857	-0.7	0.229796	0.93818
KIF20B	-0.84	570		0.0603651	0.379937	-0.39	0.491799	0.947236	-0.8	0.172509	0.86576	-1.32	0.028173	0.679226
GINS1	-0.84	571		0.0658742	0.387093	-1.84	0.008197	0.457568	-0.52	0.423412	0.941857	-0.17	0.777613	0.985501
GJA4	-0.84	572		0.0662393	0.387449	-1.24	0.038525	0.673923	-0.58	0.315792	0.916082	-0.71	0.223557	0.937054
GGPS1	-0.84	573		0.0710873	0.39328	-0.56	0.331925	0.918853	-0.88	0.135061	0.82438	-1.09	0.066973	0.850119
ADM5	-0.84	574		0.0728743	0.395121	-0.76	0.193975	0.877345	-1.16	0.052052	0.672963	-0.59	0.307919	0.946027
C8orf82	-0.84	575		0.0757617	0.398845	-0.71	0.223557	0.902184	-1.03	0.082659	0.754448	-0.79	0.17771	0.922234
HDAC3	-0.84	576		0.115956	0.424479	-0.28	0.655631	0.971599	-1	0.134524	0.82438	-1.23	0.068671	0.85243
AKAP8L	-0.83	577		0.0195084	0.27952	-1.15	0.042387	0.677804	0.07	0.887673	0.981108	-1.41	0.013997	0.57904
EPN2	-0.83	578		0.026197	0.30424	-0.24	0.645965	0.96988	-1.65	0.004477	0.322105	-0.61	0.267859	0.941937
MIS18BP1	-0.83	579		0.0301145	0.315007	-1.79	0.003649	0.331241	-0.14	0.788329	0.969635	-0.57	0.323807	0.946027
GPN2	-0.83	580		0.0356393	0.329468	-1.51	0.008789	0.468367	-0.5	0.359633	0.936466	-0.49	0.368922	0.948711
DMRT2	-0.83	581		0.0425146	0.346564	-0.46	0.397586	0.935375	-0.66	0.232222	0.891524	-1.38	0.016017	0.582382
SNRPA	-0.83	582		0.0427651	0.346413	-0.61	0.267858	0.914614	-1.41	0.013997	0.477977	-0.46	0.397586	0.950303
ABI1	-0.83	583		0.0450514	0.350813	-0.71	0.200074	0.883558	-1.34	0.019159	0.505808	-0.44	0.417344	0.950303
TM4SF19	-0.83	584		0.0457919	0.351956	-1.3	0.022793	0.615871	-0.37	0.491394	0.943572	-0.81	0.146034	0.907643
B4GALNT2	-0.83	585		0.0490551	0.356698	-0.38	0.480374	0.944539	-0.99	0.078305	0.752319	-1.12	0.047761	0.802093
GPR151	-0.83	586		0.0568384	0.372161	-0.65	0.239085	0.912184	-0.76	0.171381	0.86576	-1.09	0.053673	0.821618
ZIC2	-0.83	587		0.0608272	0.38073	-1.21	0.043174	0.683929	-0.99	0.094596	0.774429	-0.3	0.591467	0.974983
SACM1L	-0.83	588		0.0616153	0.382142	-0.89	0.111642	0.827005	-0.68	0.21898	0.887693	-0.92	0.100589	0.902861
ANLN	-0.83	589		0.0658463	0.387471	-0.99	0.094596	0.814398	-0.32	0.568521	0.952822	-1.17	0.050154	0.811662
SRP72	-0.83	590		0.0806239	0.403181	-0.74	0.205364	0.883558	-1.07	0.071881	0.74437	-0.68	0.242921	0.93818
NAT1	-0.83	591		0.0809534	0.403315	-0.87	0.13937	0.855592	-0.61	0.292507	0.906275	-1.01	0.088473	0.891238
TP53RK	-0.83	592		0.0827023	0.404061	-0.6	0.327638	0.918853	-1.42	0.026455	0.562344	-0.48	0.428939	0.95326
AHCYL1	-0.82	593		0.00527782	0.163599	-1.06	0.074473	0.763695	-1.84	0.002861	0.264362	0.42	0.471025	0.942755
FOXM1	-0.82	594		0.014097	0.244981	-0.82	0.141337	0.855592	0.09	0.859823	0.979342	-1.74	0.002849	0.326363
C5orf22	-0.82	595		0.014832	0.248669	0.09	0.859823	0.978905	-0.89	0.111642	0.787601	-1.68	0.00385	0.391445
ITPR2	-0.82	596		0.019638	0.280223	0.01	0.971789	0.987644	-0.74	0.182451	0.866332	-1.73	0.002996	0.337646
ARHGAP42	-0.82	597		0.0286116	0.31102	-0.03	0.929593	0.987674	-1.02	0.070079	0.734699	-1.42	0.01336	0.57904
SLC43A3	-0.82	598		0.0314975	0.318556	0.08	0.879983	0.980492	-1.21	0.043174	0.632838	-1.34	0.026025	0.675658
ZNF181	-0.82	599		0.0337506	0.325444	-1.51	0.008789	0.468367	-0.2	0.697517	0.96289	-0.75	0.176848	0.922234
ADK	-0.82	600		0.0366546	0.331866	-0.82	0.141337	0.855592	-0.22	0.671565	0.96289	-1.43	0.012757	0.57904
IRGM	-0.82	601		0.0447782	0.350436	-0.4	0.458734	0.937872	-0.67	0.225496	0.891524	-1.39	0.015338	0.582382
SERPINA9	-0.82	602		0.0461654	0.352532	-0.4	0.458735	0.937872	-1.34	0.019159	0.505808	-0.73	0.18817	0.922234
CCDC153	-0.82	603		0.0466396	0.353312	-1.3	0.030513	0.638978	-1.13	0.058058	0.697066	-0.02	0.946631	0.985727
STPG3	-0.82	604		0.0486649	0.35596	-1.5	0.013466	0.528386	-0.14	0.788329	0.969635	-0.81	0.167401	0.922234
VGLL4	-0.82	605		0.0498733	0.357917	-1.31	0.02181	0.615871	-0.63	0.253149	0.897307	-0.53	0.332838	0.946027
MYO9B	-0.82	606		0.0520905	0.361922	-0.7	0.206239	0.883558	-0.46	0.397586	0.939395	-1.29	0.023787	0.66419
DYRK1A	-0.82	607		0.0611368	0.381301	-0.97	0.084209	0.781129	-0.49	0.368923	0.936466	-0.99	0.078305	0.863756
IL16	-0.82	608		0.0620916	0.382345	-0.72	0.194029	0.877345	-1.06	0.06028	0.700541	-0.69	0.212514	0.934461
DRAXIN	-0.82	609		0.0658564	0.387388	-1.03	0.067525	0.746767	-0.68	0.21898	0.887693	-0.74	0.182452	0.922234
ZFAT	-0.82	610		0.0682635	0.38929	-0.86	0.123759	0.837987	-0.69	0.212514	0.88119	-0.9	0.107854	0.902861
EWSR1	-0.82	611		0.0688999	0.389983	-0.77	0.166076	0.861902	-0.77	0.166075	0.862632	-0.91	0.104191	0.902861
DHX16	-0.82	612		0.0826642	0.404366	-0.56	0.331924	0.918853	-0.89	0.130901	0.823179	-1.02	0.085513	0.883865
MAP4	-0.82	613		0.0849552	0.405397	-0.86	0.143665	0.855592	-0.54	0.348646	0.933928	-1.05	0.077121	0.863756
HSF4	-0.82	614		0.087415	0.406944	-0.57	0.323807	0.916516	-0.91	0.122846	0.807776	-0.97	0.101145	0.902861
EGR2	-0.82	615		0.125232	0.431176	-0.45	0.485507	0.947236	-1.38	0.042509	0.629949	-0.64	0.328728	0.946027
MOSMO	-0.81	616		0.0131212	0.2393	0.19	0.723846	0.966809	-1.33	0.020006	0.512536	-1.31	0.02181	0.650207
MEDAG	-0.81	617		0.0333826	0.323866	-1.21	0.033205	0.652823	-0.03	0.929593	0.985525	-1.2	0.034613	0.727573
ADGRF3	-0.81	618		0.0398165	0.340681	-0.89	0.111642	0.827005	-0.18	0.723846	0.965356	-1.37	0.016748	0.582382
ZNF584	-0.81	619		0.057061	0.37269	-1.07	0.057995	0.726939	-0.98	0.081206	0.754056	-0.39	0.469499	0.95326
SELL	-0.81	620		0.0595469	0.377733	-0.46	0.397585	0.935375	-0.8	0.150901	0.84356	-1.17	0.039093	0.755529
HAUS8	-0.81	621		0.0618406	0.38263	-0.49	0.368923	0.932299	-1.17	0.039092	0.629709	-0.76	0.17138	0.922234
LRRC14	-0.81	622		0.0651826	0.387478	-0.82	0.141337	0.855592	-0.51	0.350572	0.933928	-1.09	0.053673	0.821618
KDF1	-0.81	623		0.067649	0.388546	-0.99	0.078305	0.76734	-0.57	0.299105	0.911343	-0.87	0.11959	0.902861
HDC	-0.81	624		0.0707689	0.392782	-0.78	0.160916	0.861902	-0.77	0.166076	0.862632	-0.89	0.111642	0.902861
NFIX	-0.81	625		0.0711029	0.393218	-0.28	0.614758	0.968547	-1.24	0.038525	0.629709	-0.9	0.126811	0.907643
ALG1	-0.81	626		0.0894573	0.407489	-0.82	0.162448	0.861902	-0.56	0.331925	0.926191	-1.05	0.077122	0.863756
FAM180B	-0.81	627		0.0921362	0.409591	-0.75	0.199564	0.883558	-0.7	0.229797	0.891524	-0.99	0.094596	0.90257
KLHL11	-0.81	628		0.0991899	0.415393	-0.84	0.15281	0.859198	-0.78	0.18301	0.866332	-0.8	0.172509	0.922234
VCP	-0.81	629		0.116625	0.424906	-1.13	0.092782	0.811102	-1.18	0.079922	0.754056	-0.13	0.823707	0.985501
SLC25A19	-0.8	630		0.0243459	0.29522	-0.56	0.307298	0.916516	-0.09	0.845936	0.977779	-1.75	0.002706	0.326363
CHAT	-0.8	631		0.0296054	0.313944	-0.53	0.332839	0.918853	-1.68	0.00385	0.299886	-0.19	0.710633	0.983549
DEPDC5	-0.8	632		0.031145	0.318156	-0.09	0.845936	0.983799	-1.58	0.006311	0.368095	-0.74	0.182452	0.922234
HNRNPU	-0.8	633		0.0329671	0.322949	-1.43	0.012757	0.520153	-0.96	0.087285	0.766701	-0.02	0.9436	0.985727
BRD1	-0.8	634		0.0343774	0.326045	-0.28	0.596204	0.962177	-1.61	0.005455	0.357103	-0.52	0.341654	0.948711
LRRC25	-0.8	635		0.0376708	0.334016	-0.23	0.658714	0.971599	-0.6	0.275417	0.905096	-1.56	0.006924	0.504391
HHIPL1	-0.8	636		0.0431129	0.346776	-0.79	0.155842	0.859198	-1.42	0.01336	0.468097	-0.18	0.723846	0.983549
PLEKHB1	-0.8	637		0.044555	0.349877	-0.95	0.090499	0.804455	-1.3	0.022793	0.543987	-0.15	0.76397	0.984187
ABCB7	-0.8	638		0.0507142	0.358807	-0.08	0.866689	0.985676	-0.78	0.18301	0.866332	-1.53	0.011854	0.573132
KRTAP10-10	-0.8	639		0.0510121	0.359355	-1.27	0.034313	0.657901	0	0.986618	0.987768	-1.14	0.055986	0.826501
ASB2	-0.8	640		0.0557372	0.370299	-1.35	0.018346	0.607946	-0.51	0.350572	0.933928	-0.53	0.332838	0.946027
PPP1R27	-0.8	641		0.0567081	0.37201	-0.75	0.176848	0.864619	-1.26	0.027023	0.562344	-0.4	0.458734	0.95326
IL4R	-0.8	642		0.0586885	0.375713	-1.22	0.031875	0.641467	-0.78	0.160916	0.857339	-0.41	0.448171	0.95326
PDCL3	-0.8	643		0.0625593	0.382759	-1.11	0.04966	0.716479	-0.42	0.437706	0.941857	-0.88	0.115549	0.902861
SEBOX	-0.8	644		0.0642848	0.386255	-0.4	0.458734	0.937872	-0.97	0.08421	0.754448	-1.03	0.067526	0.850119
PNO1	-0.8	645		0.0654266	0.387397	-0.02	0.955928	0.987674	-2.24	0.00339	0.290461	-0.14	0.824948	0.985501
CPNE6	-0.8	646		0.0664287	0.387769	-1.36	0.024026	0.615871	-0.21	0.699627	0.96289	-0.82	0.162448	0.922234
SENP7	-0.8	647		0.0678026	0.388499	-0.72	0.194029	0.877345	-1.15	0.042387	0.629709	-0.52	0.341654	0.948711
JAG1	-0.8	648		0.0735179	0.395762	-0.26	0.638509	0.96988	-0.86	0.143666	0.834164	-1.27	0.034314	0.727573
MCTP1	-0.8	649		0.0740504	0.396705	-0.26	0.638508	0.96988	-1.04	0.079831	0.754056	-1.11	0.062383	0.841658
DHX34	-0.8	650		0.0762391	0.39892	-0.87	0.11959	0.837577	-0.6	0.275417	0.905096	-0.92	0.10059	0.902861
POR	-0.8	651		0.0774632	0.400773	-0.87	0.11959	0.837577	-0.72	0.194029	0.868344	-0.81	0.146033	0.907643
HPSE	-0.8	652		0.079202	0.40264	-0.44	0.440799	0.935887	-0.64	0.270513	0.905071	-1.31	0.029324	0.692668
ALK	-0.8	653		0.0823659	0.404433	-0.33	0.557211	0.95826	-1.15	0.054001	0.682251	-0.91	0.122846	0.905823
SIX2	-0.8	654		0.0994072	0.415193	-0.74	0.205364	0.883558	-0.62	0.2851	0.905811	-1.03	0.082659	0.880112
USP7	-0.8	655		0.0999243	0.415542	-0.65	0.263421	0.914614	-0.78	0.18301	0.866332	-0.97	0.101145	0.902861
BRIP1	-0.8	656		0.109841	0.420154	-1.26	0.04712	0.696597	-0.38	0.52654	0.946026	-0.75	0.225498	0.937054
SMNDC1	-0.8	657		0.117247	0.42531	-0.43	0.476372	0.944539	-0.78	0.2083	0.88119	-1.18	0.062038	0.841658
TUBA3D	-0.8	658		0.135235	0.435845	-0.84	0.176824	0.864619	-0.85	0.171982	0.86576	-0.71	0.250106	0.93818
TUBA1C	-0.8	659		0.153889	0.441504	-0.44	0.494734	0.948696	-0.75	0.25577	0.901025	-1.21	0.073018	0.860215
SMIM1	-0.79	660		0.0146418	0.247799	-1.99	0.000748	0.127541	-0.1	0.832073	0.973351	-0.29	0.584026	0.974983
GOLGA6C	-0.79	661		0.0364344	0.33148	-0.2	0.697518	0.974036	-1.61	0.005455	0.357103	-0.55	0.315668	0.946027
C16orf74	-0.79	662		0.0430734	0.346862	-0.29	0.584027	0.961047	-0.56	0.307297	0.913199	-1.52	0.008387	0.523013
CUTA	-0.79	663		0.0452577	0.351137	-0.31	0.560159	0.95826	-0.59	0.283208	0.905811	-1.48	0.010147	0.555113
ARHGAP11B	-0.79	664		0.0458222	0.351964	-0.16	0.750509	0.975318	-0.79	0.155842	0.848049	-1.41	0.013997	0.57904
ZNF524	-0.79	665		0.0467907	0.353208	-1.4	0.014635	0.552549	-0.76	0.17138	0.86576	-0.22	0.671565	0.983546
SELPLG	-0.79	666		0.04959	0.357285	-1.19	0.036059	0.657901	-1.04	0.065044	0.71037	-0.14	0.777426	0.985501
TTF2	-0.79	667		0.0538308	0.366896	-1.03	0.082659	0.779865	-1.35	0.025021	0.558737	0	0.986619	0.987252
C7orf65	-0.79	668		0.0683494	0.389239	-1.03	0.082659	0.779865	-0.11	0.827179	0.973351	-1.22	0.04156	0.76526
GFRA3	-0.79	669		0.0705075	0.392474	-0.56	0.307298	0.916516	-0.61	0.267859	0.903233	-1.19	0.036059	0.739684
FAM122A	-0.79	670		0.0726672	0.395118	-0.48	0.378308	0.935375	-0.76	0.171381	0.86576	-1.12	0.047761	0.802093
EPPIN-WFDC6	-0.79	671		0.077853	0.401324	-0.84	0.132319	0.853437	-1	0.075489	0.748153	-0.52	0.341655	0.948711
PTP4A2	-0.79	672		0.0810137	0.403072	-0.71	0.200074	0.883558	-0.87	0.11959	0.79769	-0.8	0.1509	0.911251
TMEM214	-0.79	673		0.0810158	0.402973	-0.57	0.323807	0.916516	-0.47	0.411665	0.941857	-1.33	0.027087	0.675658
SLC29A2	-0.79	674		0.0823614	0.404524	-0.45	0.430927	0.935375	-0.61	0.292507	0.906275	-1.31	0.029323	0.692668
KCNC3	-0.79	675		0.0827835	0.403986	-0.95	0.10798	0.824623	-1.15	0.054	0.682251	-0.26	0.638509	0.981208
STARD10	-0.79	676		0.0836008	0.404286	-1.27	0.034313	0.657901	-0.67	0.249616	0.897307	-0.44	0.440799	0.95326
MOCS3	-0.79	677		0.0861332	0.406186	-0.1	0.848838	0.985676	-0.92	0.14064	0.831005	-1.36	0.032999	0.727399
SCFD1	-0.79	678		0.0883227	0.407552	-0.47	0.467234	0.940245	-1.78	0.01032	0.430065	-0.11	0.846815	0.985501
FLCN	-0.79	679		0.0939223	0.411189	-0.5	0.38384	0.935375	-1.19	0.046543	0.639471	-0.67	0.249616	0.93818
FPGS	-0.79	680		0.110337	0.419987	-0.52	0.423412	0.935375	-1.61	0.019323	0.508713	-0.25	0.688333	0.983549
FH	-0.79	681		0.127728	0.432605	-1.11	0.078187	0.76734	-0.78	0.2083	0.88119	-0.48	0.428939	0.95326
MTREX	-0.79	682		0.1668	0.443884	-0.97	0.146028	0.855592	-1.02	0.127257	0.8138	-0.37	0.562257	0.971078
NCR1	-0.78	683		0.0188787	0.275686	-1.56	0.006924	0.418924	-0.94	0.093755	0.773766	0.15	0.777426	0.969432
ELFN2	-0.78	684		0.0292776	0.313835	-1.65	0.004477	0.352818	0	0.971788	0.987247	-0.7	0.206238	0.930164
IL4I1	-0.78	685		0.0450895	0.350862	-0.13	0.790933	0.975714	-1.44	0.012193	0.443703	-0.77	0.166076	0.922234
TULP4	-0.78	686		0.0490416	0.356908	-0.36	0.502471	0.948696	-0.49	0.368922	0.936466	-1.49	0.009688	0.545913
TMEM233	-0.78	687		0.049053	0.356825	-0.54	0.324172	0.916516	-1.49	0.009688	0.429966	-0.3	0.572015	0.971078
GFY	-0.78	688		0.055896	0.370445	-0.65	0.239085	0.912184	-0.33	0.536709	0.946026	-1.37	0.016748	0.582382
TMA16	-0.78	689		0.0585697	0.375744	-0.04	0.919867	0.987674	-1.44	0.017346	0.497453	-0.86	0.143665	0.907643
RXRG	-0.78	690		0.0594007	0.377534	-0.48	0.378308	0.935375	-1.37	0.016748	0.497453	-0.49	0.368922	0.948711
PARD6G	-0.78	691		0.0607574	0.38071	-1.33	0.020006	0.615871	-0.42	0.437706	0.941857	-0.6	0.275417	0.944009
PEX16	-0.78	692		0.0624376	0.382546	-0.45	0.407438	0.935375	-1.33	0.020006	0.512536	-0.56	0.307297	0.946027
P3H4	-0.78	693		0.0647061	0.386586	-0.55	0.315668	0.916516	-1.29	0.023787	0.548148	-0.51	0.350572	0.948711
OR51T1	-0.78	694		0.0674871	0.388682	-1.27	0.025913	0.61788	-0.51	0.350572	0.933928	-0.56	0.307297	0.946027
ITIH1	-0.78	695		0.0733928	0.395691	-0.37	0.491394	0.947236	-0.86	0.123759	0.807776	-1.1	0.051635	0.812861
RXRB	-0.78	696		0.0737776	0.396382	-1.41	0.01964	0.615871	-0.63	0.277763	0.905811	-0.31	0.579871	0.974983
GLIPR2	-0.78	697		0.0737799	0.396277	-0.32	0.568521	0.959087	-1.43	0.018071	0.504141	-0.59	0.30792	0.946027
ASPG	-0.78	698		0.0761375	0.39882	-1.11	0.049659	0.716479	-0.53	0.332839	0.926191	-0.71	0.200074	0.92746
CUL3	-0.78	699		0.0799894	0.402982	-0.64	0.246043	0.913979	-1.06	0.06028	0.700541	-0.65	0.239086	0.93818
TRNAU1AP	-0.78	700		0.081338	0.403191	-0.99	0.078305	0.76734	-0.56	0.307297	0.913199	-0.8	0.1509	0.911251
PSMG4	-0.78	701		0.0824086	0.404349	-0.62	0.260413	0.913979	-1	0.07549	0.748153	-0.73	0.18817	0.922234
NFU1	-0.78	702		0.0840008	0.404717	-0.17	0.763013	0.975318	-1.57	0.014854	0.489507	-0.59	0.335387	0.948711
SREBF2	-0.78	703		0.113794	0.422925	-0.94	0.111572	0.827005	-0.7	0.229797	0.891524	-0.7	0.229796	0.93818
DNAJC5	-0.78	704		0.115699	0.424592	-0.61	0.292507	0.916516	-0.88	0.135061	0.82438	-0.84	0.15281	0.919224
KRTAP5-4	-0.78	705		0.11594	0.424608	-0.79	0.202751	0.883558	-1.25	0.048793	0.655091	-0.3	0.612099	0.977122
NQO1	-0.78	706		0.116623	0.424982	-0.71	0.250106	0.913979	-0.37	0.536856	0.946026	-1.27	0.045489	0.795107
SPC25	-0.78	707		0.14081	0.438071	-1.06	0.091736	0.810839	-0.7	0.256538	0.901025	-0.58	0.343347	0.948711
EIF4A3	-0.78	708		0.228502	0.460283	-0.52	0.456828	0.937872	-1.22	0.093464	0.773766	-0.59	0.401317	0.950303
TEX19	-0.77	709		0.0131937	0.239386	-0.9	0.107854	0.824623	0.24	0.658714	0.963696	-1.65	0.004477	0.427325
LARGE1	-0.77	710		0.0192124	0.277924	0.19	0.723845	0.966809	-1.36	0.017523	0.497453	-1.16	0.040704	0.759989
CFAP97D1	-0.77	711		0.021101	0.286108	-0.94	0.093755	0.811102	-1.53	0.008003	0.399091	0.15	0.777426	0.969432
BCOR	-0.77	712		0.0369191	0.332356	-0.4	0.458734	0.937872	-1.67	0.004046	0.310029	-0.23	0.658714	0.983499
PPFIA1	-0.77	713		0.0401924	0.34157	-0.63	0.25315	0.913979	-1.57	0.006617	0.373501	-0.11	0.818284	0.985501
STN1	-0.77	714		0.0428753	0.346849	-0.67	0.225496	0.902184	-0.13	0.790934	0.969635	-1.52	0.008387	0.523013
NUDT16L1	-0.77	715		0.047079	0.353213	-0.53	0.332838	0.918853	-1.52	0.008387	0.411086	-0.27	0.608465	0.975421
TUSC3	-0.77	716		0.0519906	0.362009	-0.16	0.750509	0.975318	-0.72	0.19403	0.868344	-1.42	0.013359	0.57904
ARHGEF7	-0.77	717		0.0637295	0.384811	-1.06	0.06028	0.734163	-1.07	0.057995	0.697066	-0.17	0.737201	0.983549
OR2C3	-0.77	718		0.0646624	0.386548	-1.36	0.017522	0.595401	-0.44	0.417344	0.941857	-0.5	0.359634	0.948711
ADAMTS12	-0.77	719		0.0649997	0.387175	-1.26	0.027022	0.627238	-0.3	0.572015	0.952822	-0.76	0.171381	0.922234
VRK1	-0.77	720		0.0687139	0.390038	-1.06	0.074473	0.763695	-1.23	0.040047	0.629709	-0.01	0.959907	0.986802
MVD	-0.77	721		0.0718271	0.393927	-0.08	0.866689	0.985676	-1.34	0.026025	0.558737	-0.88	0.135061	0.907643
YEATS4	-0.77	722		0.0758217	0.398814	-1.04	0.065045	0.746767	-0.92	0.100589	0.78461	-0.36	0.502471	0.957643
IGF2BP3	-0.77	723		0.0782301	0.4014	-0.36	0.50247	0.948696	-0.98	0.081206	0.754056	-0.97	0.08421	0.880112
KDM5A	-0.77	724		0.0782549	0.401368	-0.4	0.458734	0.937872	-0.8	0.1509	0.84356	-1.11	0.04966	0.811662
DLD	-0.77	725		0.0784765	0.401614	-1.31	0.029323	0.638978	-0.19	0.724555	0.965356	-0.82	0.162448	0.922234
ADCY5	-0.77	726		0.0839816	0.404765	-0.57	0.299106	0.916516	-1.1	0.051635	0.67046	-0.64	0.246043	0.93818
GTF2H1	-0.77	727		0.0873507	0.406966	-0.84	0.132319	0.853437	-0.47	0.387903	0.936712	-0.99	0.078305	0.863756
PRPH	-0.77	728		0.0882464	0.40764	-1.01	0.072738	0.763695	-0.56	0.307297	0.913199	-0.74	0.182451	0.922234
TRMT112	-0.77	729		0.105668	0.418538	-0.25	0.688333	0.974036	-1.71	0.013423	0.468329	-0.36	0.572302	0.971211
AGER	-0.77	730		0.118154	0.42598	-0.71	0.223557	0.902184	-0.94	0.111572	0.787601	-0.67	0.249616	0.93818
HOXD13	-0.77	731		0.122259	0.428902	-0.95	0.10798	0.824623	-0.68	0.24292	0.895004	-0.67	0.249617	0.93818
GTF3C6	-0.77	732		0.137691	0.436531	-0.92	0.14064	0.855592	-1.04	0.09769	0.777813	-0.34	0.568695	0.971078
SLC22A3	-0.77	733		0.145799	0.439714	-0.97	0.121285	0.837987	-0.49	0.419847	0.941857	-0.86	0.167214	0.922234
CCT5	-0.77	734		0.185673	0.449683	-0.61	0.350868	0.922209	-1.14	0.0901	0.769813	-0.56	0.390098	0.950303
GPATCH11	-0.76	735		0.00972035	0.21271	0.35	0.525142	0.955116	-1.15	0.042388	0.629709	-1.49	0.009688	0.545913
SNORD95	-0.76	736		0.0115873	0.229168	0.35	0.546066	0.955116	-1.84	0.002861	0.264362	-0.8	0.172509	0.922234
OR2A25	-0.76	737		0.0245548	0.29531	-1.51	0.00879	0.468367	0.13	0.804564	0.97551	-0.92	0.100589	0.902861
NKX3-2	-0.76	738		0.0361466	0.330995	-0.96	0.087285	0.791652	0.07	0.887673	0.981108	-1.39	0.015338	0.582382
PPP3CA	-0.76	739		0.0379409	0.334363	-1.21	0.043173	0.683929	-1.24	0.038524	0.629709	0.17	0.762559	0.967283
RUNDC3B	-0.76	740		0.0419668	0.345568	-0.13	0.790933	0.975714	-1.58	0.006311	0.368095	-0.58	0.291109	0.945605
NDUFA4L2	-0.76	741		0.0429904	0.346867	-0.16	0.750509	0.975318	-1.59	0.00601	0.368095	-0.53	0.332838	0.946027
KMT2D	-0.76	742		0.0547105	0.368438	-1.49	0.009688	0.480709	-0.39	0.469499	0.943351	-0.4	0.458734	0.95326
ZNF703	-0.76	743		0.0574401	0.373472	-1.37	0.016748	0.581714	-0.76	0.171381	0.86576	-0.14	0.777426	0.985501
CBX3	-0.76	744		0.0583303	0.375291	-0.15	0.76397	0.975318	-0.83	0.136799	0.82438	-1.31	0.02181	0.650207
TNPO1	-0.76	745		0.0682714	0.389084	-1.31	0.02181	0.615871	-0.66	0.232222	0.891524	-0.31	0.56016	0.970681
PTK2	-0.76	746		0.0696052	0.390787	-1.3	0.022793	0.615871	-0.29	0.584027	0.952822	-0.68	0.218979	0.934461
TBPL1	-0.76	747		0.0760295	0.398919	-0.85	0.127963	0.845096	-1.15	0.042387	0.629709	-0.27	0.608465	0.975421
SERPINB1	-0.76	748		0.0801836	0.40282	-1.13	0.0459	0.693172	-0.8	0.150901	0.84356	-0.35	0.51372	0.961644
NMNAT2	-0.76	749		0.0834172	0.404169	-1.13	0.0459	0.693172	-0.46	0.397585	0.939395	-0.7	0.206239	0.930164
ULBP1	-0.76	750		0.0845861	0.405367	-0.46	0.397586	0.935375	-1.14	0.044094	0.635453	-0.68	0.21898	0.934461
LEMD2	-0.76	751		0.0869676	0.406905	-1.25	0.037076	0.664617	-0.17	0.749835	0.96727	-0.86	0.143665	0.907643
TEPSIN	-0.76	752		0.0914912	0.408948	-0.5	0.359633	0.928337	-0.75	0.176847	0.866332	-1.03	0.067525	0.850119
KRT39	-0.76	753		0.0916986	0.409303	-0.8	0.1509	0.855592	-1.02	0.070078	0.734699	-0.45	0.407438	0.950303
FBXL16	-0.76	754		0.0922404	0.409673	-0.57	0.299105	0.916516	-1.08	0.055785	0.684798	-0.62	0.260413	0.941594
DENND3	-0.76	755		0.0936943	0.410695	-0.87	0.11959	0.837577	-0.89	0.111643	0.787601	-0.53	0.332838	0.946027
PEPD	-0.76	756		0.0960648	0.41336	-0.58	0.291109	0.916516	-0.84	0.13232	0.823179	-0.87	0.11959	0.902861
SYNGAP1	-0.76	757		0.0979484	0.414448	-0.63	0.25315	0.913979	-0.83	0.136798	0.82438	-0.83	0.136798	0.907643
PRKN	-0.76	758		0.0997864	0.415753	-0.8	0.150901	0.855592	-0.76	0.17138	0.86576	-0.73	0.18817	0.922234
ITGB6	-0.76	759		0.100651	0.415491	-0.59	0.283207	0.916516	-0.79	0.155843	0.848049	-0.89	0.111643	0.902861
WT1	-0.76	760		0.103909	0.416905	-0.72	0.19403	0.877345	-0.73	0.18817	0.866332	-0.82	0.141337	0.907643
TRPM8	-0.76	761		0.119549	0.42692	-0.52	0.365906	0.932299	-0.78	0.18301	0.866332	-0.99	0.094597	0.90257
PITHD1	-0.76	762		0.121998	0.428854	-1.03	0.08266	0.779865	-0.66	0.256435	0.901025	-0.59	0.30792	0.946027
EYA1	-0.76	763		0.123958	0.430391	-0.96	0.10453	0.824623	-0.64	0.270513	0.905071	-0.69	0.236325	0.93818
FDCSP	-0.76	764		0.127586	0.432562	-0.7	0.229796	0.907027	-0.86	0.143665	0.834164	-0.73	0.211255	0.934461
DCTN6	-0.76	765		0.13659	0.436017	-1.2	0.057973	0.726939	-0.69	0.263098	0.903233	-0.4	0.50615	0.961644
CCDC27	-0.76	766		0.169144	0.444734	-0.64	0.297757	0.916516	-0.79	0.20275	0.877167	-0.84	0.176824	0.922234
CD99L2	-0.75	767		0.0198397	0.280401	-0.49	0.368923	0.932299	-1.84	0.00167	0.207102	0.08	0.873738	0.979634
ATP2A3	-0.75	768		0.0283609	0.310742	-1.64	0.004699	0.364192	-0.7	0.206239	0.877167	0.07	0.887673	0.980462
ENSA	-0.75	769		0.0292917	0.313585	-1.06	0.06028	0.734163	-1.34	0.019159	0.505808	0.15	0.777426	0.969432
ATPAF1	-0.75	770		0.0404199	0.342229	-1.67	0.004046	0.338864	-0.38	0.480374	0.943351	-0.19	0.710633	0.983549
CCDC124	-0.75	771		0.0455444	0.351289	-1.53	0.008002	0.452121	-0.07	0.873738	0.979889	-0.66	0.232222	0.93818
CRAT	-0.75	772		0.0470312	0.353121	-1.03	0.067525	0.746767	0.04	0.929593	0.985188	-1.26	0.027022	0.675658
CD164L2	-0.75	773		0.0522425	0.362331	-1.31	0.02181	0.615871	-0.94	0.093754	0.773766	-0.01	0.957708	0.986802
GSG1	-0.75	774		0.0542524	0.367658	-1.41	0.013997	0.540042	-0.08	0.859822	0.977779	-0.76	0.17138	0.922234
PRPF3	-0.75	775		0.0691218	0.390168	-0.14	0.777426	0.975318	-1.14	0.044094	0.635453	-0.97	0.084209	0.880112
STK32A	-0.75	776		0.0691648	0.390085	-0.16	0.750509	0.975318	-1.25	0.028141	0.569808	-0.83	0.136798	0.907643
ELOB	-0.75	777		0.0701708	0.392023	-0.91	0.104191	0.824623	-1.17	0.039092	0.629709	-0.18	0.723845	0.983549
AK2	-0.75	778		0.0781838	0.401366	-0.85	0.127963	0.845096	-1.14	0.044094	0.635453	-0.27	0.608464	0.975421
CDCA7	-0.75	779		0.080865	0.403264	-1.03	0.067525	0.746767	-0.97	0.08421	0.754448	-0.25	0.633307	0.979006
VPS25	-0.75	780		0.0826837	0.404214	-1.15	0.112718	0.831634	-1.43	0.051645	0.67046	0.33	0.638466	0.958332
CCNT2	-0.75	781		0.0894535	0.407674	-1.12	0.047761	0.696597	-0.68	0.218979	0.887693	-0.46	0.397585	0.950303
MAP3K21	-0.75	782		0.107836	0.419072	-1.24	0.038525	0.673923	-0.6	0.300139	0.911343	-0.41	0.471025	0.95326
RING1	-0.75	783		0.129126	0.433509	-0.91	0.122846	0.837987	-0.48	0.402273	0.941857	-0.86	0.143666	0.907643
DISP3	-0.75	784		0.130866	0.43436	-0.68	0.242921	0.913979	-1.02	0.085513	0.762498	-0.54	0.348646	0.948711
FAM168B	-0.75	785		0.164544	0.443273	-0.48	0.42894	0.935375	-0.79	0.202751	0.877167	-0.98	0.11766	0.902861
FASTKD5	-0.75	786		0.259515	0.466611	-0.81	0.255784	0.913979	-0.38	0.580774	0.952822	-1.06	0.141977	0.907643
CLDN25	-0.74	787		0.0145787	0.247436	-1.14	0.044094	0.688042	-1.4	0.014635	0.485173	0.32	0.56016	0.947753
ACD	-0.74	788		0.0266452	0.305245	-1.28	0.02482	0.615871	-1.14	0.044093	0.635453	0.19	0.723845	0.963612
ZNF689	-0.74	789		0.0398637	0.340641	-1.75	0.004396	0.352818	-0.55	0.34017	0.933091	0.06	0.90652	0.982922
ATG4D	-0.74	790		0.0409812	0.344272	-1.62	0.005188	0.373569	-0.59	0.283208	0.905811	-0.01	0.957708	0.986802
SLC2A4RG	-0.74	791		0.0530839	0.36484	-1.43	0.012756	0.520153	-0.76	0.17138	0.86576	-0.04	0.91565	0.985501
RPL29	-0.74	792		0.0555705	0.36973	-1.31	0.021809	0.615871	-0.92	0.100589	0.78461	0.01	0.971789	0.984615
IGDCC3	-0.74	793		0.061071	0.381423	-1.18	0.037561	0.664617	-0.01	0.957708	0.985525	-1.03	0.067525	0.850119
PEBP4	-0.74	794		0.0620491	0.382556	-1.41	0.013997	0.540042	-0.66	0.232222	0.891524	-0.15	0.76397	0.984187
C5orf38	-0.74	795		0.0758505	0.398685	-1.56	0.010388	0.495914	-0.31	0.579871	0.952822	-0.34	0.546066	0.967775
FAM13A	-0.74	796		0.0772108	0.400753	-0.31	0.560159	0.95826	-0.63	0.253149	0.897307	-1.29	0.023786	0.66419
CSRP1	-0.74	797		0.0776929	0.401157	-0.39	0.469499	0.940245	-1.34	0.019158	0.505808	-0.48	0.378308	0.948711
DHH	-0.74	798		0.0799055	0.402944	-0.21	0.684514	0.973666	-1.17	0.039092	0.629709	-0.84	0.132319	0.907643
TLNRD1	-0.74	799		0.0808821	0.403209	-0.19	0.710633	0.974036	-1.15	0.042387	0.629709	-0.87	0.11959	0.902861
ADGRD1	-0.74	800		0.081256	0.403159	-0.67	0.225496	0.902184	-0.32	0.548344	0.946026	-1.24	0.029324	0.692668
MAN2B2	-0.74	801		0.0830429	0.404014	-0.36	0.502471	0.948696	-0.6	0.275417	0.905096	-1.26	0.027023	0.675658
FBXO32	-0.74	802		0.0854098	0.405769	-0.97	0.08421	0.781129	-1.03	0.067525	0.717511	-0.21	0.684515	0.983549
BHMT2	-0.74	803		0.0886683	0.407705	-0.36	0.523973	0.956793	-1.45	0.016637	0.497453	-0.41	0.471025	0.95326
HR	-0.74	804		0.0887231	0.407657	-0.9	0.107854	0.824623	-0.27	0.608464	0.956435	-1.05	0.062624	0.841658
GSC2	-0.74	805		0.0897301	0.407736	-0.3	0.572015	0.959087	-1.02	0.070079	0.734699	-0.91	0.104191	0.902861
CHD7	-0.74	806		0.0901923	0.408199	-1.27	0.034313	0.657901	-0.09	0.853509	0.977779	-0.86	0.143666	0.907643
RNF40	-0.74	807		0.0902995	0.408001	-0.66	0.256435	0.913979	-0.2	0.712079	0.96289	-1.37	0.023081	0.66419
PPP2CA	-0.74	808		0.0933848	0.410558	-0.37	0.513154	0.955128	-1.4	0.020462	0.522641	-0.46	0.42121	0.951693
LRFN2	-0.74	809		0.0969105	0.413715	-0.38	0.480374	0.944539	-0.98	0.081206	0.754056	-0.87	0.11959	0.902861
TMEM250	-0.74	810		0.0970284	0.413731	-1.26	0.035675	0.657901	-0.79	0.177711	0.866332	-0.18	0.737133	0.983549
DNM1L	-0.74	811		0.100398	0.415604	-0.56	0.331924	0.918853	-0.34	0.546065	0.946026	-1.33	0.027087	0.675658
TRIML2	-0.74	812		0.102027	0.415919	-0.89	0.111643	0.827005	-0.9	0.107854	0.785271	-0.44	0.417345	0.950303
MYO1G	-0.74	813		0.102056	0.415899	-0.66	0.232222	0.907027	-1.04	0.065044	0.71037	-0.53	0.332838	0.946027
SNRPB2	-0.74	814		0.102678	0.416219	-0.61	0.267858	0.914614	-0.58	0.291109	0.905811	-1.04	0.065044	0.850119
ZNF454	-0.74	815		0.104973	0.418242	-0.78	0.160916	0.861902	-0.95	0.090499	0.769813	-0.5	0.359634	0.948711
GUCA2A	-0.74	816		0.106557	0.419184	-0.94	0.093754	0.811102	-0.44	0.417344	0.941857	-0.83	0.136798	0.907643
SETD4	-0.74	817		0.107602	0.419144	-0.19	0.724555	0.974036	-0.95	0.10798	0.785271	-1.08	0.069394	0.85243
BANP	-0.74	818		0.109102	0.419697	-0.62	0.260413	0.913979	-0.93	0.097148	0.777813	-0.68	0.21898	0.934461
CLINT1	-0.74	819		0.11044	0.419964	-0.64	0.246043	0.913979	-0.9	0.107854	0.785271	-0.69	0.212513	0.934461
KRTAP10-2	-0.74	820		0.133967	0.436053	-0.68	0.269827	0.914614	-0.22	0.703418	0.96289	-1.31	0.039513	0.759989
LSM4	-0.74	821		0.135069	0.435912	-0.24	0.699277	0.974036	-1.6	0.020012	0.512536	-0.39	0.542514	0.967775
TNNC2	-0.74	822		0.135631	0.4359	-0.59	0.307919	0.916516	-0.6	0.300138	0.911343	-1.03	0.082659	0.880112
MIER2	-0.74	823		0.140444	0.437644	-0.94	0.111573	0.827005	-0.72	0.217334	0.887693	-0.56	0.331924	0.946027
XKR5	-0.74	824		0.14624	0.439484	-0.81	0.167401	0.861902	-0.65	0.26342	0.903233	-0.76	0.193974	0.922234
GRXCR2	-0.74	825		0.148677	0.440243	-0.75	0.199564	0.883558	-0.82	0.162448	0.860857	-0.64	0.270513	0.944009
MUC6	-0.74	826		0.172303	0.44558	-0.62	0.312477	0.916516	-0.6	0.327638	0.926191	-1.01	0.107281	0.902861
CCDC71L	-0.74	827		0.197569	0.452978	-1.17	0.082389	0.779865	-0.75	0.255771	0.901025	-0.29	0.64499	0.982179
SLC16A1	-0.74	828		0.210239	0.456439	-0.48	0.458263	0.937872	-1.15	0.087488	0.766769	-0.58	0.374028	0.948711
TUFM	-0.74	829		0.215919	0.458202	-1.47	0.067213	0.746767	-0.87	0.264783	0.903233	0.11	0.879161	0.980462
PUF60	-0.74	830		0.220246	0.45917	-1.67	0.039585	0.677804	-0.6	0.434297	0.941857	0.05	0.93946	0.984264
KDM2B	-0.73	831		0.00800515	0.198119	0.68	0.276574	0.906786	-1.56	0.015449	0.490069	-1.31	0.039513	0.759989
DACH1	-0.73	832		0.0188458	0.27555	-1.51	0.012904	0.521611	-1.06	0.074472	0.748153	0.37	0.523973	0.943068
RGS9BP	-0.73	833		0.0234693	0.293321	-0.23	0.674938	0.973666	-2.03	0.001112	0.163759	0.07	0.89322	0.982827
ARIH2OS	-0.73	834		0.0617166	0.382405	-1.18	0.037561	0.664617	-1.03	0.067525	0.717511	0.01	0.971788	0.984615
GRIK2	-0.73	835		0.0667475	0.387837	-0.74	0.182452	0.864619	-1.36	0.017523	0.497453	-0.08	0.859823	0.985501
CLASRP	-0.73	836		0.0762802	0.398939	-0.21	0.684514	0.973666	-0.69	0.212514	0.88119	-1.3	0.022793	0.66419
SCO2	-0.73	837		0.078156	0.401389	-0.41	0.448172	0.936905	-0.44	0.417344	0.941857	-1.35	0.018346	0.606423
CHST7	-0.73	838		0.0796708	0.402557	-0.2	0.697517	0.974036	-0.69	0.212514	0.88119	-1.29	0.023787	0.66419
KCP	-0.73	839		0.0805156	0.40307	-0.11	0.827179	0.982026	-0.59	0.30792	0.913199	-1.49	0.014052	0.57904
PPARGC1A	-0.73	840		0.0828948	0.403895	-0.2	0.697517	0.974036	-1.17	0.039093	0.629709	-0.83	0.136798	0.907643
PKN3	-0.73	841		0.083943	0.404756	-0.9	0.107854	0.824623	-0.17	0.737201	0.965687	-1.12	0.047761	0.802093
C6orf226	-0.73	842		0.0881431	0.407555	-0.51	0.350572	0.92195	-0.41	0.448171	0.943283	-1.27	0.025913	0.675658
SLC35B3	-0.73	843		0.0901794	0.408262	-0.75	0.176847	0.864619	-0.27	0.608465	0.956435	-1.17	0.039093	0.755529
C1QTNF5	-0.73	844		0.0907218	0.40816	-0.76	0.17138	0.861902	-0.25	0.633308	0.959683	-1.17	0.039092	0.755529
ESAM	-0.73	845		0.0907764	0.408112	-0.68	0.218979	0.902184	-0.29	0.584026	0.952822	-1.21	0.033205	0.727399
HYAL4	-0.73	846		0.09115	0.408333	-0.46	0.397586	0.935375	-1.26	0.027023	0.562344	-0.46	0.397585	0.950303
WDR27	-0.73	847		0.0947535	0.411624	-1.17	0.039093	0.673923	-0.7	0.206239	0.877167	-0.31	0.560159	0.970681
SLC10A4	-0.73	848		0.0963779	0.413962	-0.46	0.397586	0.935375	-1.21	0.033205	0.600685	-0.51	0.350572	0.948711
RLN3	-0.73	849		0.0994066	0.415283	-1.07	0.057995	0.726939	-0.77	0.166076	0.862632	-0.36	0.502471	0.957643
ZNRD2	-0.73	850		0.105577	0.418764	-0.56	0.307297	0.916516	-0.53	0.332839	0.926191	-1.1	0.051634	0.812861
IER3IP1	-0.73	851		0.112192	0.421457	-0.63	0.25315	0.913979	-0.58	0.291109	0.905811	-0.99	0.078305	0.863756
ZNF260	-0.73	852		0.114539	0.423116	-0.61	0.320042	0.916516	-0.1	0.848838	0.977779	-1.47	0.021896	0.650207
IRX2	-0.73	853		0.114715	0.423327	-0.9	0.107854	0.824623	-0.77	0.166076	0.862632	-0.53	0.332838	0.946027
PRKDC	-0.73	854		0.119548	0.426999	-0.89	0.111642	0.827005	-0.77	0.166075	0.862632	-0.52	0.341654	0.948711
LRRC32	-0.73	855		0.157626	0.441497	-0.82	0.162448	0.861902	-0.67	0.249616	0.897307	-0.69	0.236326	0.93818
AWAT1	-0.73	856		0.162755	0.442846	-0.45	0.456996	0.937872	-1.17	0.064132	0.71037	-0.58	0.343347	0.948711
MORN2	-0.73	857		0.245787	0.464	-0.92	0.199422	0.883558	-1.13	0.118792	0.79769	-0.15	0.814224	0.985501
PRPF4	-0.73	858		0.340716	0.47807	-0.63	0.4127	0.935375	-0.35	0.639337	0.959683	-1.21	0.127125	0.907643
DMP1	-0.72	859		0.0201953	0.282121	0.24	0.658714	0.965695	-1.6	0.005727	0.366556	-0.81	0.146033	0.907643
PFN1	-0.72	860		0.0292906	0.313754	-0.57	0.299106	0.916516	-1.7	0.003491	0.293774	0.09	0.859822	0.977306
PRR27	-0.72	861		0.0445178	0.349976	-1.65	0.004476	0.352818	-0.48	0.378308	0.936712	-0.03	0.929593	0.985539
DVL1	-0.72	862		0.064367	0.386193	-0.56	0.307297	0.916516	-1.46	0.011131	0.438953	-0.15	0.76397	0.984187
ETFDH	-0.72	863		0.0657753	0.387456	-1.48	0.010148	0.490556	-0.26	0.620808	0.958728	-0.43	0.427498	0.953234
CEP135	-0.72	864		0.0658624	0.38717	-0.07	0.879983	0.986094	-1.65	0.006956	0.383394	-0.44	0.440798	0.95326
DACT2	-0.72	865		0.0748786	0.398588	-1.33	0.020007	0.615871	-0.1	0.832073	0.973351	-0.72	0.194029	0.922234
H2AC6	-0.72	866		0.0756676	0.398878	-0.02	0.9436	0.987674	-1.01	0.072739	0.74437	-1.12	0.047761	0.802093
CYP2E1	-0.72	867		0.0756871	0.39883	-0.57	0.299105	0.916516	-0.21	0.684514	0.96289	-1.38	0.016017	0.582382
KLKB1	-0.72	868		0.0760394	0.398841	-1.4	0.014635	0.552549	-0.48	0.378308	0.936712	-0.28	0.596204	0.974983
KIF14	-0.72	869		0.0778777	0.401292	0.04	0.93325	0.98529	-1.33	0.027087	0.562344	-0.88	0.135061	0.907643
ASRGL1	-0.72	870		0.078302	0.401404	-0.43	0.427498	0.935375	-0.36	0.502471	0.943572	-1.38	0.016017	0.582382
SMARCD1	-0.72	871		0.0795264	0.402763	-0.64	0.246043	0.913979	-0.21	0.684515	0.96289	-1.32	0.020882	0.640427
CCNT1	-0.72	872		0.0835221	0.404265	-1.29	0.023787	0.615871	-0.68	0.21898	0.887693	-0.18	0.723845	0.983549
PPP4C	-0.72	873		0.0890969	0.407983	-0.18	0.723846	0.974036	-1.12	0.047762	0.647708	-0.87	0.11959	0.902861
MEX3A	-0.72	874		0.0910901	0.40856	-0.16	0.750509	0.975318	-1.03	0.067526	0.717511	-0.97	0.084209	0.880112
C9orf47	-0.72	875		0.0911268	0.408464	-0.18	0.723845	0.974036	-0.8	0.150901	0.84356	-1.17	0.039093	0.755529
CDPF1	-0.72	876		0.0921335	0.409679	-0.57	0.299105	0.916516	-1.26	0.027022	0.562344	-0.33	0.53671	0.966095
AMER2	-0.72	877		0.095034	0.411776	-0.41	0.448171	0.936905	-0.5	0.359634	0.936466	-1.25	0.02814	0.679226
OFD1	-0.72	878		0.104187	0.417116	-1.14	0.044094	0.688042	-0.65	0.239085	0.893846	-0.37	0.491394	0.957643
ABCC10	-0.72	879		0.109175	0.41952	-1.1	0.051634	0.71999	-0.58	0.291109	0.905811	-0.49	0.368922	0.948711
SNRNP25	-0.72	880		0.112358	0.421568	-0.55	0.315668	0.916516	-1.11	0.049659	0.657367	-0.49	0.368923	0.948711
UBE2L3	-0.72	881		0.115028	0.423581	-0.87	0.11959	0.837577	-0.91	0.104192	0.785271	-0.38	0.480374	0.955112
GEMIN4	-0.72	882		0.120022	0.427325	-0.86	0.143665	0.855592	-1.12	0.060166	0.700541	-0.18	0.737134	0.983549
IBA57	-0.72	883		0.123539	0.430191	-0.83	0.136798	0.855592	-0.81	0.146033	0.834164	-0.53	0.332839	0.946027
GTPBP1	-0.72	884		0.124434	0.43078	-0.54	0.348645	0.92195	-0.4	0.481334	0.943351	-1.23	0.040047	0.759989
UBR7	-0.72	885		0.12747	0.432494	-0.93	0.097148	0.815211	-0.63	0.25315	0.897307	-0.59	0.283207	0.944009
DUSP6	-0.72	886		0.128332	0.432993	-0.64	0.246043	0.913979	-0.65	0.239086	0.893846	-0.87	0.11959	0.902861
RGL2	-0.72	887		0.129253	0.433294	-0.62	0.260413	0.913979	-0.63	0.253149	0.897307	-0.9	0.107854	0.902861
GSTM3	-0.72	888		0.132015	0.434695	-0.55	0.34017	0.918853	-0.4	0.481333	0.943351	-1.2	0.044812	0.787916
TREML1	-0.72	889		0.138634	0.436469	-0.69	0.236325	0.912184	-0.4	0.481334	0.943351	-1.08	0.069394	0.85243
PLD2	-0.72	890		0.14006	0.437473	-0.62	0.2851	0.916516	-1.11	0.062383	0.705186	-0.43	0.45069	0.95326
UBASH3A	-0.72	891		0.142026	0.438472	-1.3	0.040935	0.677804	-0.71	0.250106	0.897307	-0.14	0.799491	0.985501
TPI1	-0.72	892		0.143298	0.438823	-1.05	0.077122	0.76734	-0.67	0.249616	0.897307	-0.45	0.430927	0.95326
DEAF1	-0.72	893		0.155539	0.441221	-0.49	0.392986	0.935375	-0.77	0.188433	0.866332	-0.9	0.126811	0.907643
MBD1	-0.72	894		0.162211	0.442972	-0.28	0.634525	0.96988	-1.19	0.059969	0.700541	-0.69	0.263099	0.941937
E2F1	-0.72	895		0.162991	0.442823	-0.26	0.657214	0.971599	-0.74	0.231459	0.891524	-1.16	0.066298	0.850119
THOC6	-0.72	896		0.17053	0.445277	-1.17	0.064132	0.746767	-0.53	0.384683	0.936712	-0.47	0.438164	0.95326
DPAGT1	-0.72	897		0.180646	0.4481	-0.79	0.232317	0.907027	-0.07	0.893655	0.982287	-1.29	0.056918	0.83423
MED16	-0.72	898		0.182683	0.448952	-0.99	0.114138	0.831634	-0.83	0.18183	0.866332	-0.33	0.579388	0.974983
ABO	-0.72	899		0.184839	0.449833	-0.17	0.777613	0.975318	-1.33	0.050075	0.661108	-0.66	0.314494	0.946027
ELOVL1	-0.71	900		0.00864079	0.205021	-1.18	0.037561	0.664617	-1.43	0.012757	0.455435	0.48	0.387902	0.914864
GNB1L	-0.71	901		0.0100088	0.216658	-0.51	0.350572	0.92195	-1.92	0.001093	0.163516	0.3	0.584027	0.948626
CPPED1	-0.71	902		0.0102855	0.21787	-1.41	0.019641	0.615871	0.54	0.357185	0.904463	-1.28	0.03302	0.727399
NPDC1	-0.71	903		0.0622641	0.382382	-0.97	0.084209	0.781129	0.04	0.929593	0.985188	-1.22	0.031875	0.716728
GRIN2B	-0.71	904		0.0705493	0.3925	-0.06	0.887673	0.986094	-0.65	0.239085	0.893846	-1.41	0.013997	0.57904
SLURP1	-0.71	905		0.0752844	0.39877	-0.14	0.777426	0.975318	-0.57	0.299106	0.911343	-1.41	0.013997	0.57904
TRIM22	-0.71	906		0.0824175	0.404271	-1.04	0.065044	0.746767	-1.06	0.06028	0.700541	-0.02	0.9436	0.985727
SERPINB9	-0.71	907		0.0826786	0.404303	-0.21	0.684514	0.973666	-0.54	0.324172	0.919723	-1.37	0.016748	0.582382
TAC4	-0.71	908		0.0853553	0.406021	0.04	0.93655	0.98529	-0.53	0.384683	0.936712	-1.65	0.010794	0.562807
NPHS2	-0.71	909		0.0885248	0.407511	-1.43	0.01807	0.607946	-0.03	0.933251	0.985525	-0.68	0.242921	0.93818
ZSCAN1	-0.71	910		0.0944048	0.41139	-0.5	0.359634	0.928337	-1.29	0.023787	0.548148	-0.34	0.525142	0.965064
GALR1	-0.71	911		0.0974898	0.414141	-0.09	0.86126	0.985676	-1.65	0.010794	0.430065	-0.4	0.50615	0.961644
C20orf96	-0.71	912		0.1108	0.420253	-0.45	0.407438	0.935375	-0.52	0.341655	0.933091	-1.16	0.040705	0.759989
SASH3	-0.71	913		0.125952	0.431335	-0.98	0.081206	0.777885	-0.53	0.332839	0.926191	-0.63	0.25315	0.93818
PQBP1	-0.71	914		0.127989	0.432797	-0.61	0.267859	0.914614	-1.01	0.072739	0.74437	-0.5	0.359633	0.948711
TAS1R1	-0.71	915		0.130525	0.434098	-0.49	0.368922	0.932299	-0.66	0.232222	0.891524	-0.97	0.084209	0.880112
PYGO1	-0.71	916		0.136731	0.435978	-0.76	0.171381	0.861902	-0.71	0.200074	0.874279	-0.67	0.225496	0.937054
KNL1	-0.71	917		0.153468	0.44143	-0.64	0.297757	0.916516	-1.28	0.043931	0.635453	-0.22	0.703417	0.983549
SLC2A4	-0.71	918		0.157282	0.441805	-0.43	0.45069	0.937872	-0.8	0.172509	0.86576	-0.91	0.122846	0.905823
ANGPT1	-0.71	919		0.15843	0.441907	-0.49	0.392986	0.935375	-0.63	0.277763	0.905811	-1.01	0.088473	0.891238
KCTD19	-0.71	920		0.176328	0.446424	-0.63	0.277763	0.915915	-0.76	0.193974	0.868344	-0.73	0.211254	0.934461
SNRPF	-0.71	921		0.320091	0.474783	-0.28	0.731844	0.975318	-1.85	0.041859	0.629709	0	0.981713	0.987252
DUSP21	-0.7	922		0.00235427	0.102014	-1.57	0.006617	0.413695	-1.25	0.02814	0.569808	0.72	0.200074	0.857338
LAMC2	-0.7	923		0.056625	0.371924	-0.37	0.491394	0.947236	-0.14	0.777426	0.96727	-1.6	0.005727	0.461813
C9orf72	-0.7	924		0.0593919	0.377625	-1.72	0.005058	0.372189	-0.4	0.481333	0.943351	0.02	0.959907	0.984264
SERTAD3	-0.7	925		0.065397	0.387531	-0.59	0.283207	0.916516	-1.48	0.010148	0.430065	-0.03	0.929593	0.985539
FANCG	-0.7	926		0.0727444	0.39492	-1.07	0.088878	0.799902	-1.25	0.048793	0.655091	0.22	0.715118	0.963612
CAPN13	-0.7	927		0.0761159	0.398861	-0.69	0.212514	0.892502	-1.36	0.017523	0.497453	-0.06	0.887673	0.985501
LRRIQ4	-0.7	928		0.0812662	0.403084	-0.88	0.135062	0.855592	0.08	0.879984	0.981108	-1.3	0.030513	0.704845
CPA2	-0.7	929		0.0876598	0.407221	-0.2	0.697517	0.974036	-1.35	0.018346	0.504141	-0.55	0.315668	0.946027
MAT1A	-0.7	930		0.100566	0.415465	-0.22	0.671565	0.973666	-1.25	0.028141	0.569808	-0.62	0.260412	0.941594
NCEH1	-0.7	931		0.106064	0.41875	-0.25	0.633308	0.968868	-1.16	0.040705	0.629709	-0.7	0.206238	0.930164
DCAF12L2	-0.7	932		0.108092	0.418711	-1.21	0.033205	0.652823	-0.51	0.350572	0.933928	-0.39	0.469499	0.95326
CHRNA4	-0.7	933		0.108861	0.419668	-0.57	0.323807	0.916516	-1.39	0.021285	0.530717	-0.13	0.801198	0.985501
UCN2	-0.7	934		0.124098	0.430512	-0.96	0.087285	0.791652	-0.81	0.146033	0.834164	-0.34	0.525142	0.965064
ARHGEF25	-0.7	935		0.124486	0.430805	-0.33	0.53671	0.956793	-0.71	0.200074	0.874279	-1.05	0.062624	0.841658
NOC3L	-0.7	936		0.124636	0.430867	0.2	0.771573	0.971537	-0.62	0.378824	0.936712	-1.69	0.023048	0.66419
LRRTM1	-0.7	937		0.129957	0.433711	-1.02	0.070079	0.75977	-0.56	0.307297	0.913199	-0.53	0.332838	0.946027
CASKIN1	-0.7	938		0.134877	0.435784	-0.45	0.407438	0.935375	-0.78	0.160916	0.857339	-0.88	0.115549	0.902861
FGFRL1	-0.7	939		0.136215	0.435927	-0.86	0.123759	0.837987	-0.39	0.469499	0.943351	-0.84	0.13232	0.907643
MED30	-0.7	940		0.136303	0.43594	-0.68	0.218979	0.902184	-0.44	0.417345	0.941857	-0.97	0.084209	0.880112
B3GALT1	-0.7	941		0.136349	0.435949	-0.75	0.176847	0.864619	-0.41	0.448171	0.943283	-0.93	0.097148	0.902861
C15orf41	-0.7	942		0.141843	0.438368	-0.82	0.162448	0.861902	-1.07	0.07188	0.74437	-0.21	0.699627	0.983549
SPACA9	-0.7	943		0.148652	0.44027	-0.7	0.206238	0.883558	-0.81	0.146033	0.834164	-0.58	0.291109	0.945605
SFRP2	-0.7	944		0.160437	0.442624	-0.85	0.148161	0.855592	-0.36	0.523973	0.946026	-0.9	0.126811	0.907643
PRR14	-0.7	945		0.167691	0.444083	-0.47	0.411666	0.935375	-0.99	0.094596	0.774429	-0.64	0.270512	0.944009
DMTN	-0.7	946		0.17215	0.445664	-0.97	0.101146	0.819833	-0.47	0.411665	0.941857	-0.65	0.26342	0.941937
FMO5	-0.69	947		0.00342961	0.128302	-1.31	0.021809	0.615871	-1.45	0.011644	0.439145	0.67	0.232222	0.872363
EXOC3L1	-0.69	948		0.0270999	0.306093	0.14	0.790933	0.975404	-1.76	0.002576	0.259806	-0.46	0.397585	0.950303
PRRC2C	-0.69	949		0.0302117	0.31501	0.29	0.614757	0.965695	-1.63	0.007625	0.392708	-0.75	0.199564	0.92746
CDC73	-0.69	950		0.0320962	0.319782	-1.44	0.034869	0.657901	-1.21	0.073017	0.745596	0.56	0.39821	0.920907
EVL	-0.69	951		0.0402677	0.341685	0.15	0.777426	0.971537	-1.49	0.009688	0.429966	-0.74	0.182451	0.922234
RASGRF1	-0.69	952		0.0418991	0.345503	-0.97	0.084209	0.781129	-1.29	0.023787	0.548148	0.19	0.723846	0.963612
IQSEC2	-0.69	953		0.0471838	0.353165	0.16	0.76397	0.971245	-0.94	0.093755	0.773766	-1.29	0.023786	0.66419
OTOS	-0.69	954		0.0619555	0.382447	-1.55	0.007265	0.433956	-0.05	0.90162	0.982287	-0.48	0.378307	0.948711
FSD1	-0.69	955		0.0651304	0.387409	-1.45	0.023623	0.615871	0.24	0.69167	0.967171	-0.87	0.162581	0.922234
ADIPOR1	-0.69	956		0.0720322	0.394153	-1.48	0.010147	0.490556	-0.51	0.350572	0.933928	-0.08	0.859822	0.985501
TLR9	-0.69	957		0.0759019	0.398626	-0.94	0.111573	0.827005	0.12	0.82718	0.976746	-1.26	0.035675	0.739684
CDC23	-0.69	958		0.0831435	0.403892	-0.89	0.130901	0.853437	-1.28	0.03302	0.600685	0.09	0.866688	0.979634
ACP1	-0.69	959		0.0864806	0.406352	-0.13	0.790934	0.975714	-0.57	0.299106	0.911343	-1.37	0.016748	0.582382
RPS6KA1	-0.69	960		0.0874011	0.407006	0	0.971788	0.987674	-0.87	0.11959	0.79769	-1.2	0.034612	0.727573
CDC7	-0.69	961		0.0885301	0.407427	-1.29	0.023787	0.615871	-0.06	0.887673	0.982079	-0.72	0.194029	0.922234
TLX1	-0.69	962		0.0984214	0.414696	-1.01	0.072739	0.763695	-0.05	0.90162	0.982287	-1.01	0.072739	0.858008
CYLC1	-0.69	963		0.0985848	0.414823	-0.88	0.115548	0.831634	-1.13	0.0459	0.637138	-0.05	0.90162	0.985501
PHKA2	-0.69	964		0.100319	0.415501	-1.31	0.021809	0.615871	-0.42	0.437706	0.941857	-0.35	0.51372	0.961644
BPIFA2	-0.69	965		0.103671	0.416613	-1.04	0.065044	0.746767	-0.07	0.873738	0.979889	-0.95	0.090499	0.892021
RRM2B	-0.69	966		0.106885	0.419068	-1.24	0.029324	0.638978	-0.21	0.684514	0.96289	-0.61	0.267858	0.941937
TEN1	-0.69	967		0.110112	0.419996	-0.29	0.584027	0.961047	-1.25	0.02814	0.569808	-0.52	0.341655	0.948711
FOXI1	-0.69	968		0.114707	0.423391	-1.09	0.066972	0.746767	-1	0.091451	0.773766	0.01	0.973299	0.984615
ORAI3	-0.69	969		0.121988	0.428914	-0.44	0.417344	0.935375	-1.15	0.042387	0.629709	-0.49	0.368922	0.948711
TUBGCP2	-0.69	970		0.122245	0.428953	-0.79	0.17771	0.864619	-1.23	0.040047	0.629709	-0.04	0.919867	0.985539
KCNJ4	-0.69	971		0.125752	0.431567	-1.25	0.037076	0.664617	-0.7	0.229796	0.891524	-0.13	0.801199	0.985501
RPP25	-0.69	972		0.132131	0.43476	-1.1	0.051634	0.71999	-0.53	0.332839	0.926191	-0.43	0.427498	0.953234
NFKBIA	-0.69	973		0.133746	0.435947	-1.05	0.062625	0.743414	-0.4	0.458735	0.943351	-0.62	0.260412	0.941594
CTIF	-0.69	974		0.134825	0.435765	-0.64	0.246043	0.913979	-1.05	0.062624	0.705186	-0.37	0.491394	0.957643
GBP6	-0.69	975		0.13584	0.43591	-0.62	0.260413	0.913979	-1.05	0.062625	0.705186	-0.39	0.469499	0.95326
MGAT4A	-0.69	976		0.136144	0.435873	-0.84	0.13232	0.853437	-0.36	0.502471	0.943572	-0.88	0.115548	0.902861
PHLPP1	-0.69	977		0.141397	0.438164	-0.47	0.387902	0.935375	-1.02	0.070079	0.734699	-0.57	0.299106	0.945605
IFNLR1	-0.69	978		0.14295	0.438791	-0.82	0.141336	0.855592	-0.43	0.427498	0.941857	-0.83	0.136798	0.907643
SPATA18	-0.69	979		0.145908	0.43976	-0.28	0.634525	0.96988	-1.45	0.023623	0.548148	-0.34	0.568695	0.971078
AHRR	-0.69	980		0.146693	0.439621	-0.85	0.127963	0.845096	-0.44	0.417344	0.941857	-0.78	0.160915	0.922234
NTN4	-0.69	981		0.15223	0.441445	-0.89	0.111643	0.827005	-0.51	0.350572	0.933928	-0.66	0.232222	0.93818
EXOC3	-0.69	982		0.161515	0.442996	-1.02	0.103985	0.824623	-1.03	0.100769	0.78461	-0.02	0.949173	0.986802
BFSP1	-0.69	983		0.162503	0.442907	-0.79	0.17771	0.864619	-0.26	0.638509	0.959683	-1.01	0.088473	0.891238
ENG	-0.69	984		0.166693	0.443975	-0.4	0.481334	0.944539	-1.09	0.066972	0.717511	-0.57	0.323807	0.946027
RCC1	-0.69	985		0.17374	0.446122	-0.86	0.167214	0.861902	-1.1	0.080735	0.754056	-0.12	0.824076	0.985501
SF3B5	-0.69	986		0.175074	0.44621	-0.27	0.64578	0.96988	-1.29	0.042426	0.629709	-0.5	0.410877	0.950303
GALC	-0.69	987		0.188509	0.450416	-0.61	0.292507	0.916516	-0.68	0.242921	0.895004	-0.79	0.17771	0.922234
FBXO3	-0.69	988		0.191201	0.45128	-0.81	0.167401	0.861902	-0.64	0.270513	0.905071	-0.62	0.285099	0.944009
TBCD	-0.69	989		0.194788	0.452157	-0.21	0.715119	0.974036	-0.88	0.157977	0.853257	-0.98	0.117659	0.902861
MED12	-0.69	990		0.222102	0.459049	-1.03	0.123742	0.837987	-0.95	0.154109	0.848049	-0.1	0.858409	0.985501
MARS1	-0.69	991		0.290654	0.472061	-0.8	0.226669	0.906483	-0.68	0.300689	0.912426	-0.58	0.374028	0.948711
LRRC15	-0.68	992		0.0544797	0.368107	0.12	0.818284	0.976993	-1.34	0.019159	0.505808	-0.84	0.13232	0.907643
PDK1	-0.68	993		0.0584715	0.375477	-0.88	0.115549	0.831634	0.11	0.832073	0.976746	-1.29	0.023787	0.66419
KIF19	-0.68	994		0.0691998	0.39009	-0.15	0.775458	0.975318	-0.18	0.737134	0.965687	-1.72	0.005058	0.43406
SOD1	-0.68	995		0.105255	0.418369	-1.04	0.097691	0.815211	0.14	0.811787	0.976341	-1.16	0.066298	0.850119
SYT3	-0.68	996		0.106512	0.419256	-0.11	0.82718	0.982026	-0.44	0.440798	0.941857	-1.48	0.014671	0.57904
SET	-0.68	997		0.107562	0.419226	-0.54	0.324172	0.916516	-1.27	0.025913	0.558737	-0.24	0.645966	0.982179
ANKRD60	-0.68	998		0.110258	0.419898	-0.25	0.633308	0.968868	-1.25	0.028141	0.569808	-0.55	0.315668	0.946027
SLC39A5	-0.68	999		0.11151	0.420972	0.04	0.93655	0.98529	-0.57	0.351375	0.933928	-1.53	0.01738	0.593877
PGRMC1	-0.68	1000		0.125476	0.431497	-0.16	0.750509	0.975318	-0.98	0.081205	0.754056	-0.89	0.111642	0.902861
IL17C	-0.68	1001		0.126684	0.431748	-0.19	0.710633	0.974036	-0.98	0.081206	0.754056	-0.87	0.11959	0.902861
OSR2	-0.68	1002		0.128995	0.433338	-1.12	0.047761	0.696597	-0.26	0.620808	0.958728	-0.65	0.239086	0.93818
KRT18	-0.68	1003		0.140395	0.437702	-0.31	0.560159	0.95826	-0.98	0.081206	0.754056	-0.75	0.176848	0.922234
KCNJ8	-0.68	1004		0.14088	0.437978	-0.27	0.608465	0.964697	-0.93	0.097148	0.777813	-0.83	0.136798	0.907643
UCHL1	-0.68	1005		0.143151	0.438994	-0.59	0.283208	0.916516	-0.44	0.417344	0.941857	-1.02	0.070078	0.85243
SLC39A13	-0.68	1006		0.143316	0.438713	-1.03	0.067526	0.746767	-0.61	0.267859	0.903233	-0.4	0.458734	0.95326
NODAL	-0.68	1007		0.144734	0.439307	-1	0.07549	0.763695	-0.38	0.480374	0.943351	-0.66	0.232222	0.93818
WSB2	-0.68	1008		0.146169	0.439573	-0.74	0.182452	0.864619	-0.33	0.536709	0.946026	-0.96	0.087286	0.888437
CLEC4C	-0.68	1009		0.148901	0.440409	-0.65	0.239085	0.912184	-0.99	0.078305	0.752319	-0.39	0.469499	0.95326
NOTUM	-0.68	1010		0.150931	0.440885	-0.35	0.513719	0.955128	-0.87	0.11959	0.79769	-0.81	0.146033	0.907643
EN1	-0.68	1011		0.154042	0.441484	-0.57	0.323807	0.916516	-1.18	0.048316	0.651471	-0.3	0.591467	0.974983
ZNF333	-0.68	1012		0.158901	0.442057	-0.73	0.18817	0.869648	-0.8	0.150901	0.84356	-0.52	0.341654	0.948711
H3C10	-0.68	1013		0.160928	0.442929	-0.7	0.206238	0.883558	-0.51	0.350572	0.933928	-0.83	0.136798	0.907643
PSG9	-0.68	1014		0.161167	0.443039	-0.58	0.315793	0.916516	-0.29	0.603062	0.956435	-1.16	0.052053	0.812861
ZC2HC1B	-0.68	1015		0.16415	0.44312	-0.86	0.123759	0.837987	-0.6	0.275417	0.905096	-0.57	0.299105	0.945605
WDFY4	-0.68	1016		0.164385	0.443223	-0.8	0.1509	0.855592	-0.59	0.283207	0.905811	-0.65	0.239085	0.93818
GADD45A	-0.68	1017		0.166437	0.444155	-0.73	0.18817	0.869648	-0.69	0.212514	0.88119	-0.62	0.260413	0.941594
FBXO22	-0.68	1018		0.167149	0.443965	-0.3	0.591467	0.962177	-1.05	0.077121	0.752319	-0.7	0.229796	0.93818
USP2	-0.68	1019		0.187115	0.450284	-0.35	0.535001	0.956793	-0.81	0.167401	0.862632	-0.87	0.13937	0.907643
MYBPC3	-0.68	1020		0.197729	0.452906	-0.79	0.17771	0.864619	-0.45	0.430927	0.941857	-0.79	0.17771	0.922234
HSPH1	-0.68	1021		0.199557	0.453014	-0.86	0.143665	0.855592	-0.66	0.256435	0.901025	-0.51	0.374797	0.948711
MAL2	-0.68	1022		0.262308	0.467385	-1.45	0.048693	0.709073	-0.19	0.771572	0.96727	-0.39	0.57141	0.971078
ECD	-0.68	1023		0.296121	0.472944	-0.74	0.261886	0.914614	-0.59	0.366235	0.936466	-0.72	0.274333	0.944009
RRM1	-0.68	1024		0.312126	0.473854	-1.15	0.112718	0.831634	-0.66	0.350128	0.933928	-0.23	0.729558	0.983549
NDC80	-0.68	1025		0.409579	0.485017	-0.74	0.339366	0.918853	-0.29	0.694646	0.96289	-1.01	0.198621	0.92746
CDH8	-0.67	1026		0.00885704	0.207277	-1.18	0.037561	0.664617	-1.39	0.015338	0.490069	0.54	0.332838	0.902206
WIPF1	-0.67	1027		0.0256583	0.300969	-0.88	0.115548	0.831634	0.32	0.560159	0.955051	-1.45	0.011645	0.5703
NSMCE1	-0.67	1028		0.0597037	0.377973	-0.42	0.437707	0.935375	-1.61	0.005455	0.357103	0	0.985881	0.987252
METTL4	-0.67	1029		0.0701908	0.391975	-1.03	0.067525	0.746767	-1.1	0.051634	0.67046	0.1	0.845935	0.976928
ILK	-0.67	1030		0.0726735	0.395026	-0.35	0.513719	0.955128	-0.13	0.790933	0.969635	-1.54	0.007622	0.516276
NF1	-0.67	1031		0.0750258	0.398724	-0.89	0.111642	0.827005	-1.21	0.033205	0.600685	0.08	0.873738	0.979634
DOLPP1	-0.67	1032		0.0784724	0.40171	-1.29	0.023787	0.615871	-0.78	0.160916	0.857339	0.06	0.90162	0.982827
NCMAP	-0.67	1033		0.080156	0.403056	-1.03	0.067525	0.746767	0.08	0.873738	0.98017	-1.06	0.06028	0.841581
DNAL1	-0.67	1034		0.0919864	0.409581	-1.11	0.049659	0.716479	-0.94	0.093755	0.773766	0.04	0.929593	0.98346
NTMT1	-0.67	1035		0.0932393	0.410371	-0.23	0.658714	0.971599	-1.43	0.012757	0.455435	-0.34	0.525141	0.965064
BACE2	-0.67	1036		0.0947161	0.411622	-1.39	0.015338	0.559688	-0.11	0.818285	0.972429	-0.5	0.359634	0.948711
BAMBI	-0.67	1037		0.100124	0.415482	-1.28	0.02482	0.615871	-0.67	0.225496	0.891524	-0.07	0.873738	0.985501
PRUNE1	-0.67	1038		0.102809	0.416352	-1.33	0.020007	0.615871	-0.55	0.315667	0.916082	-0.12	0.804564	0.985501
PLOD1	-0.67	1039		0.10589	0.418437	-1.1	0.051634	0.71999	0	0.985881	0.987768	-0.91	0.104192	0.902861
RBM47	-0.67	1040		0.108242	0.418706	-1.25	0.028141	0.635112	-0.64	0.246043	0.895004	-0.13	0.790933	0.985501
B3GNTL1	-0.67	1041		0.108823	0.419755	-0.25	0.633308	0.968868	-1.32	0.020882	0.523438	-0.44	0.417345	0.950303
SEZ6	-0.67	1042		0.119184	0.426734	-0.81	0.146033	0.855592	-0.12	0.804564	0.970316	-1.09	0.053673	0.821618
FNDC3A	-0.67	1043		0.12567	0.431564	-1.2	0.034613	0.657901	-0.57	0.299105	0.911343	-0.23	0.658714	0.983499
SMARCD2	-0.67	1044		0.132866	0.435222	-0.57	0.299105	0.916516	-0.27	0.608464	0.956435	-1.16	0.040704	0.759989
TPBG	-0.67	1045		0.135385	0.435674	-1.01	0.088473	0.797022	-1.01	0.088473	0.766769	0	0.973299	0.986802
OR4B1	-0.67	1046		0.14149	0.438183	-1.09	0.053673	0.72662	-0.38	0.480374	0.943351	-0.55	0.315668	0.946027
ABL2	-0.67	1047		0.145462	0.439493	-1.07	0.057994	0.726939	-0.51	0.350572	0.933928	-0.44	0.417345	0.950303
MZT1	-0.67	1048		0.152868	0.441132	-1.01	0.072739	0.763695	-0.54	0.324171	0.919723	-0.47	0.387903	0.950303
PREX1	-0.67	1049		0.153253	0.441418	-0.68	0.21898	0.902184	-0.38	0.480374	0.943351	-0.96	0.087285	0.888437
PHOX2A	-0.67	1050		0.153718	0.44143	-0.37	0.491394	0.947236	-1.02	0.070078	0.734699	-0.61	0.267859	0.941937
RFK	-0.67	1051		0.157721	0.441516	-0.8	0.150901	0.855592	-0.38	0.480374	0.943351	-0.84	0.13232	0.907643
SNRNP48	-0.67	1052		0.159049	0.442028	-1.05	0.077121	0.76734	-0.82	0.162448	0.860857	-0.15	0.775458	0.985501
FAAP20	-0.67	1053		0.16303	0.442819	-0.91	0.104192	0.824623	-0.39	0.469499	0.943351	-0.7	0.206239	0.930164
MIGA1	-0.67	1054		0.164222	0.443103	-0.86	0.123759	0.837987	-0.69	0.212513	0.88119	-0.47	0.387902	0.950303
ZNF618	-0.67	1055		0.175873	0.446559	-0.71	0.200074	0.883558	-0.71	0.200074	0.874279	-0.59	0.283208	0.944009
SYP	-0.67	1056		0.17783	0.447275	-0.76	0.171381	0.861902	-0.68	0.218979	0.887693	-0.56	0.307297	0.946027
TMPPE	-0.67	1057		0.202613	0.454411	-0.59	0.30792	0.916516	-0.94	0.111572	0.787601	-0.47	0.411665	0.950303
ARHGAP9	-0.67	1058		0.204012	0.454994	-0.49	0.392985	0.935375	-0.72	0.217334	0.887693	-0.81	0.167401	0.922234
HCAR2	-0.67	1059		0.212219	0.457569	-0.53	0.357185	0.928337	-0.83	0.15753	0.851819	-0.64	0.270512	0.944009
NPRL3	-0.67	1060		0.214824	0.458169	0.13	0.846472	0.978905	-1.26	0.083813	0.754448	-0.88	0.218757	0.934461
ABCE1	-0.67	1061		0.240577	0.463558	-0.7	0.256538	0.913979	-0.39	0.516258	0.946026	-0.92	0.140639	0.907643
VSX1	-0.67	1062		0.258059	0.466494	-0.52	0.393314	0.935375	-0.81	0.192094	0.868344	-0.67	0.276574	0.944009
MAT2A	-0.67	1063		0.31698	0.474393	-1.2	0.098658	0.819833	-0.24	0.719277	0.965356	-0.57	0.416695	0.950303
HGC6.3	-0.67	1064		0.494248	0.491003	-1.11	0.2048	0.883558	-0.15	0.845955	0.977779	-0.74	0.388896	0.950303
CHD5	-0.66	1065		0.0151781	0.25146	0.46	0.407438	0.936369	-1.19	0.036059	0.620313	-1.27	0.025912	0.675658
RASSF5	-0.66	1066		0.0161814	0.259254	-1.71	0.005298	0.373569	0.49	0.402273	0.917144	-0.76	0.193975	0.922234
GCNT2	-0.66	1067		0.0561054	0.37093	0.16	0.763971	0.971245	-1.33	0.020006	0.512536	-0.82	0.141337	0.907643
HAVCR2	-0.66	1068		0.0656938	0.387522	-0.95	0.090499	0.804455	0.14	0.790933	0.97551	-1.18	0.037561	0.750738
FAR1	-0.66	1069		0.068241	0.389329	-1.6	0.005727	0.385828	-0.22	0.671565	0.96289	-0.17	0.737201	0.983549
DPH3	-0.66	1070		0.0757985	0.398851	-1.26	0.035675	0.657901	-0.91	0.122845	0.807776	0.18	0.749836	0.967283
DLX4	-0.66	1071		0.0814643	0.403249	-0.3	0.572016	0.959087	-1.51	0.008789	0.422682	-0.18	0.723845	0.983549
GABPB1	-0.66	1072		0.0841361	0.4049	0.12	0.82718	0.977823	-1.37	0.02308	0.543987	-0.75	0.199563	0.92746
LCE1C	-0.66	1073		0.0858406	0.406071	-1.15	0.042388	0.677804	-0.91	0.104191	0.785271	0.07	0.887673	0.980462
PHF12	-0.66	1074		0.0966669	0.413755	-0.65	0.239086	0.912184	-1.33	0.020006	0.512536	0	0.971789	0.986802
TBCA	-0.66	1075		0.099848	0.41563	-0.83	0.15753	0.861902	-1.26	0.035675	0.620313	0.09	0.866688	0.979634
WNK1	-0.66	1076		0.102485	0.416294	-1.19	0.059969	0.734163	0.2	0.738965	0.970208	-0.99	0.114138	0.902861
MAGEC2	-0.66	1077		0.111719	0.421178	-0.06	0.887673	0.986094	-0.65	0.239086	0.893846	-1.26	0.027023	0.675658
NYAP2	-0.66	1078		0.120426	0.427589	-1.09	0.053673	0.72662	-0.05	0.90162	0.982287	-0.84	0.132319	0.907643
ZNF503	-0.66	1079		0.120485	0.427468	-0.16	0.750509	0.975318	-0.61	0.267859	0.903233	-1.22	0.031875	0.716728
KAZALD1	-0.66	1080		0.135906	0.435883	-1.21	0.033205	0.652823	-0.38	0.480374	0.943351	-0.38	0.480374	0.955112
THG1L	-0.66	1081		0.137036	0.436306	-0.79	0.155843	0.859198	-0.17	0.737201	0.965687	-1.03	0.067525	0.850119
SLC46A2	-0.66	1082		0.141283	0.43818	-1.15	0.042388	0.677804	-0.42	0.437707	0.941857	-0.42	0.437707	0.95326
CHCHD5	-0.66	1083		0.143225	0.43898	-1.09	0.053673	0.72662	-0.24	0.645965	0.959683	-0.65	0.239086	0.93818
CHMP7	-0.66	1084		0.143908	0.439164	-0.22	0.671565	0.973666	-0.7	0.206239	0.877167	-1.06	0.06028	0.841581
SOGA1	-0.66	1085		0.144717	0.43942	-1.08	0.055786	0.72662	-0.63	0.25315	0.897307	-0.28	0.596205	0.974983
LSM10	-0.66	1086		0.146314	0.43933	-0.81	0.146033	0.855592	-0.96	0.087285	0.766701	-0.22	0.671565	0.983546
GPR137C	-0.66	1087		0.15199	0.441258	0.04	0.93655	0.98529	-1.33	0.036798	0.626571	-0.69	0.263099	0.941937
IQCN	-0.66	1088		0.153274	0.441385	-0.5	0.38384	0.935375	-0.19	0.724555	0.965356	-1.28	0.033021	0.727399
ZNF662	-0.66	1089		0.154121	0.441478	-1.08	0.055786	0.72662	-0.45	0.407438	0.941857	-0.45	0.407438	0.950303
LLCFC1	-0.66	1090		0.159493	0.44207	-0.77	0.166076	0.861902	-0.92	0.100589	0.78461	-0.29	0.584027	0.974983
WDTC1	-0.66	1091		0.160979	0.442944	-0.87	0.11959	0.837577	-0.8	0.150901	0.84356	-0.32	0.548343	0.967775
EYA3	-0.66	1092		0.162119	0.443088	-0.79	0.155843	0.859198	-0.33	0.53671	0.946026	-0.87	0.11959	0.902861
PAFAH2	-0.66	1093		0.167887	0.444125	-0.37	0.491394	0.947236	-0.96	0.087286	0.766701	-0.64	0.246043	0.93818
GET4	-0.66	1094		0.17423	0.446215	-0.82	0.141337	0.855592	-0.45	0.407438	0.941857	-0.72	0.19403	0.922234
CYRIA	-0.66	1095		0.178086	0.447216	-0.86	0.123759	0.837987	-0.63	0.25315	0.897307	-0.49	0.368922	0.948711
NCKAP1L	-0.66	1096		0.17958	0.447692	-0.88	0.115548	0.831634	-0.48	0.378308	0.936712	-0.61	0.267859	0.941937
SYN1	-0.66	1097		0.181407	0.448207	-0.87	0.11959	0.837577	-0.52	0.341654	0.933091	-0.58	0.291109	0.945605
DCD	-0.66	1098		0.203378	0.454756	-0.71	0.223557	0.902184	-0.35	0.535	0.946026	-0.92	0.118955	0.902861
AKNAD1	-0.66	1099		0.211202	0.456948	-0.86	0.143665	0.855592	-0.46	0.42121	0.941857	-0.67	0.249617	0.93818
INAVA	-0.66	1100		0.215316	0.458224	-0.25	0.668653	0.973666	-1.16	0.066298	0.717511	-0.57	0.351375	0.948711
AGFG2	-0.66	1101		0.215335	0.458194	-0.49	0.392985	0.935375	-0.7	0.229797	0.891524	-0.8	0.172509	0.922234
ECI1	-0.66	1102		0.220414	0.459108	-0.82	0.162448	0.861902	-0.69	0.236326	0.893846	-0.46	0.42121	0.951693
STARD3	-0.66	1103		0.251937	0.465446	-0.37	0.536856	0.956793	-0.72	0.243756	0.895004	-0.89	0.15349	0.9203
ATP6AP1	-0.66	1104		0.295177	0.472943	-0.34	0.618976	0.968547	-1.36	0.063261	0.71037	-0.29	0.668316	0.983546
HERC2	-0.65	1105		0.0295562	0.313762	-1.01	0.072739	0.763695	0.35	0.525141	0.944743	-1.29	0.023787	0.66419
IFFO2	-0.65	1106		0.0427526	0.346643	-0.77	0.166075	0.861902	0.23	0.671565	0.966629	-1.42	0.01336	0.57904
PDRG1	-0.65	1107		0.056715	0.37191	0.17	0.750509	0.97046	-1.33	0.020006	0.512536	-0.81	0.146033	0.907643
PRNP	-0.65	1108		0.0633567	0.38379	0.08	0.873739	0.978905	-1.51	0.00879	0.422682	-0.53	0.332839	0.946027
LRRK2	-0.65	1109		0.0660514	0.387252	-1.63	0.004938	0.372189	-0.05	0.90162	0.982287	-0.27	0.608465	0.975421
PALM3	-0.65	1110		0.0753655	0.398695	0.11	0.840339	0.978618	-1.55	0.01086	0.430065	-0.53	0.357186	0.948711
SCNN1A	-0.65	1111		0.088235	0.407708	-1.35	0.018346	0.607946	-0.65	0.239085	0.893846	0.04	0.929592	0.98346
AKAP9	-0.65	1112		0.0951995	0.41201	-0.1	0.832072	0.982026	-0.41	0.448172	0.943283	-1.44	0.012193	0.573132
PREP	-0.65	1113		0.100149	0.415452	0.03	0.9436	0.98529	-1.27	0.025912	0.558737	-0.71	0.200074	0.92746
TMEM106A	-0.65	1114		0.103934	0.416877	-1.35	0.018346	0.607946	-0.56	0.307297	0.913199	-0.04	0.91565	0.985501
CLASP1	-0.65	1115		0.105874	0.418575	-0.55	0.315668	0.916516	-1.35	0.018346	0.504141	-0.04	0.91565	0.985501
C3orf14	-0.65	1116		0.107035	0.419235	-0.37	0.491394	0.947236	-0.21	0.684514	0.96289	-1.38	0.016017	0.582382
LMBR1	-0.65	1117		0.111117	0.420615	-1.17	0.050154	0.718083	0.09	0.866689	0.98017	-0.89	0.130901	0.907643
FAM189B	-0.65	1118		0.121078	0.427874	-0.68	0.218979	0.902184	-1.21	0.033205	0.600685	-0.06	0.887673	0.985501
DMC1	-0.65	1119		0.123663	0.430358	-1.23	0.030593	0.638978	-0.08	0.859822	0.977779	-0.63	0.25315	0.93818
REM2	-0.65	1120		0.128262	0.432936	-1.14	0.044094	0.688042	-0.07	0.873738	0.979889	-0.74	0.182452	0.922234
RGN	-0.65	1121		0.130637	0.434082	-0.93	0.097148	0.815211	-0.98	0.081206	0.754056	-0.04	0.91565	0.985501
ZNF546	-0.65	1122		0.131053	0.434106	-1.04	0.065044	0.746767	-0.86	0.123759	0.807776	-0.05	0.90162	0.985501
KTN1	-0.65	1123		0.134679	0.436091	-0.19	0.710633	0.974036	-1.18	0.03756	0.626571	-0.59	0.283208	0.944009
LEFTY1	-0.65	1124		0.142322	0.438488	-0.5	0.359634	0.928337	-0.29	0.584027	0.952822	-1.17	0.039093	0.755529
SCGB3A1	-0.65	1125		0.143148	0.43906	-0.11	0.818285	0.980311	-0.93	0.097148	0.777813	-0.91	0.104191	0.902861
KIAA1217	-0.65	1126		0.144328	0.439248	-1.01	0.072739	0.763695	-0.15	0.76397	0.96727	-0.8	0.150901	0.911251
SMC6	-0.65	1127		0.144649	0.439513	-0.1	0.832073	0.982026	-0.94	0.093754	0.773766	-0.9	0.107854	0.902861
DDX11	-0.65	1128		0.146244	0.439421	-1.07	0.057995	0.726939	-0.71	0.200074	0.874279	-0.17	0.737201	0.983549
PNMA8B	-0.65	1129		0.152651	0.441319	-0.99	0.094596	0.814398	0	0.986618	0.987768	-0.98	0.097793	0.902861
C11orf24	-0.65	1130		0.155277	0.441134	-0.4	0.458734	0.937872	-1.12	0.047762	0.647708	-0.43	0.427497	0.953234
NPPB	-0.65	1131		0.15559	0.441235	-0.59	0.283208	0.916516	-0.3	0.572016	0.952822	-1.07	0.057995	0.83423
MSANTD2	-0.65	1132		0.157143	0.441978	-0.6	0.275417	0.914614	-0.26	0.620808	0.958728	-1.08	0.055785	0.826501
CHPF	-0.65	1133		0.15721	0.441823	-1.08	0.055785	0.72662	-0.57	0.299105	0.911343	-0.3	0.572016	0.971078
MAVS	-0.65	1134		0.158129	0.441633	-0.78	0.160915	0.861902	-0.97	0.08421	0.754448	-0.19	0.710632	0.983549
TTC5	-0.65	1135		0.15921	0.442083	-0.49	0.368922	0.932299	-1.09	0.053672	0.681763	-0.37	0.491394	0.957643
ARHGEF40	-0.65	1136		0.162225	0.442803	-1.05	0.062624	0.743414	-0.38	0.480374	0.943351	-0.53	0.332839	0.946027
RPF2	-0.65	1137		0.16468	0.443288	-0.46	0.397585	0.935375	-1.06	0.06028	0.700541	-0.43	0.427498	0.953234
DGKD	-0.65	1138		0.169286	0.444756	-0.98	0.081206	0.777885	-0.37	0.491394	0.943572	-0.61	0.267858	0.941937
ADAT3	-0.65	1139		0.177674	0.447413	-0.36	0.50247	0.948696	-0.9	0.107854	0.785271	-0.69	0.212513	0.934461
SCNM1	-0.65	1140		0.178411	0.447372	-0.36	0.502471	0.948696	-0.64	0.246043	0.895004	-0.94	0.093755	0.900395
COMMD6	-0.65	1141		0.179307	0.447727	-0.92	0.100589	0.819833	-0.63	0.25315	0.897307	-0.4	0.458734	0.95326
U2AF2	-0.65	1142		0.180593	0.448146	-0.97	0.121284	0.837987	-1.02	0.103985	0.785271	0.04	0.93655	0.984264
ACADSB	-0.65	1143		0.181903	0.448532	-0.84	0.132319	0.853437	-0.42	0.437707	0.941857	-0.7	0.206239	0.930164
NME1	-0.65	1144		0.183883	0.449644	-0.76	0.219646	0.902184	0	0.987253	0.987768	-1.21	0.056019	0.826501
SNX2	-0.65	1145		0.186886	0.450436	-0.42	0.437707	0.935375	-0.77	0.166076	0.862632	-0.76	0.17138	0.922234
GPR6	-0.65	1146		0.187288	0.450113	-1.15	0.054	0.72662	-0.29	0.603062	0.956435	-0.5	0.38384	0.950303
UBL7	-0.65	1147		0.19461	0.451986	-0.75	0.176848	0.864619	-0.53	0.332838	0.926191	-0.67	0.225497	0.937054
LY6K	-0.65	1148		0.196215	0.452974	-0.63	0.25315	0.913979	-0.74	0.182451	0.866332	-0.58	0.291109	0.945605
XAF1	-0.65	1149		0.197383	0.452964	-0.59	0.283208	0.916516	-0.69	0.212514	0.88119	-0.67	0.225496	0.937054
SLC22A14	-0.65	1150		0.199013	0.45277	-0.83	0.18183	0.864619	-1.1	0.080734	0.754056	-0.03	0.93655	0.985727
TMEM99	-0.65	1151		0.208131	0.455613	-0.31	0.579872	0.961047	-0.77	0.188432	0.866332	-0.88	0.135061	0.907643
PSMC5	-0.65	1152		0.213874	0.457842	-0.53	0.384683	0.935375	-1.21	0.056019	0.684798	-0.21	0.715119	0.983549
GRHL3	-0.65	1153		0.224125	0.458767	-1.11	0.078187	0.76734	-0.68	0.269827	0.905071	-0.15	0.787301	0.985501
COG2	-0.65	1154		0.272265	0.46894	-0.48	0.42894	0.935375	-0.68	0.269827	0.905071	-0.8	0.197338	0.92746
TUBGCP6	-0.64	1155		0.0135127	0.241019	-1.68	0.006082	0.390664	-0.82	0.162448	0.860857	0.57	0.331924	0.902206
ARMS2	-0.64	1156		0.0469282	0.353178	-0.96	0.087285	0.791652	0.26	0.633308	0.963696	-1.23	0.030593	0.704845
ARRDC1	-0.64	1157		0.0524756	0.362964	-1.69	0.005801	0.385828	0.19	0.737134	0.969086	-0.42	0.460768	0.95326
TIMP1	-0.64	1158		0.0538052	0.366917	-1.19	0.036059	0.657901	-0.97	0.084209	0.754448	0.23	0.671565	0.96117
PHYKPL	-0.64	1159		0.0586568	0.375712	-0.02	0.9436	0.987674	-0.2	0.697517	0.96289	-1.7	0.00349	0.375235
TBX5	-0.64	1160		0.0739319	0.396434	-1.54	0.011358	0.509643	-0.54	0.348645	0.933928	0.14	0.801198	0.972769
CYBC1	-0.64	1161		0.0800181	0.402962	-1.33	0.020007	0.615871	-0.7	0.206238	0.877167	0.09	0.859822	0.977306
CD200R1L	-0.64	1162		0.0858484	0.405992	-0.46	0.397585	0.935375	-1.48	0.010148	0.430065	0.01	0.971789	0.984615
H2AB2	-0.64	1163		0.101623	0.415224	-0.02	0.9436	0.987674	-0.48	0.378308	0.936712	-1.41	0.013997	0.57904
PCOLCE2	-0.64	1164		0.105655	0.418595	-1.03	0.082659	0.779865	-1.04	0.07983	0.754056	0.14	0.801198	0.972769
SLC35G5	-0.64	1165		0.107734	0.419014	-1.28	0.02482	0.615871	-0.67	0.225496	0.891524	0.01	0.971789	0.984615
ZBTB21	-0.64	1166		0.108685	0.419529	-0.43	0.427497	0.935375	-1.38	0.016017	0.490069	-0.12	0.804564	0.985501
PYGO2	-0.64	1167		0.115485	0.424304	-0.64	0.246043	0.913979	0	0.985881	0.987768	-1.28	0.02482	0.668704
HMGB4	-0.64	1168		0.124146	0.430369	-0.83	0.136798	0.855592	0	0.985881	0.987247	-1.11	0.04966	0.811662
RICTOR	-0.64	1169		0.125758	0.431502	0.05	0.919868	0.98529	-1.32	0.028173	0.569808	-0.65	0.263421	0.941937
PARPBP	-0.64	1170		0.13008	0.433792	0	0.971788	0.987674	-1.13	0.045901	0.637138	-0.78	0.160915	0.922234
APOA1	-0.64	1171		0.132919	0.435171	-0.09	0.845936	0.983799	-1.2	0.034613	0.610913	-0.63	0.25315	0.93818
ZNF609	-0.64	1172		0.133968	0.435982	0	0.98588	0.987674	-0.93	0.097148	0.777813	-0.99	0.078305	0.863756
FAM83A	-0.64	1173		0.136113	0.435963	-1.26	0.027023	0.627238	-0.2	0.697518	0.96289	-0.45	0.407438	0.950303
LCN2	-0.64	1174		0.139284	0.436897	-0.31	0.560159	0.95826	-0.34	0.525142	0.946026	-1.26	0.027023	0.675658
ERCC1	-0.64	1175		0.144406	0.43931	-1.35	0.025021	0.615871	-0.49	0.392985	0.939395	-0.09	0.853508	0.985501
OXSR1	-0.64	1176		0.146652	0.439623	-1.33	0.027087	0.627238	-0.52	0.365906	0.936466	-0.08	0.866689	0.985501
CCL26	-0.64	1177		0.147078	0.439783	-1.17	0.039093	0.673923	-0.24	0.645966	0.959683	-0.52	0.341654	0.948711
SPATA4	-0.64	1178		0.1485	0.440225	-0.45	0.407438	0.935375	-1.18	0.037561	0.626571	-0.3	0.572015	0.971078
SH3BGR	-0.64	1179		0.153781	0.441466	-1.32	0.028173	0.635112	-0.09	0.853509	0.977779	-0.5	0.38384	0.950303
MRNIP	-0.64	1180		0.156417	0.441426	-0.13	0.790933	0.975714	-0.84	0.132319	0.823179	-0.95	0.090499	0.892021
GTSE1	-0.64	1181		0.161302	0.442925	-0.32	0.548344	0.957968	-0.51	0.350572	0.933928	-1.1	0.051634	0.812861
DCTN3	-0.64	1182		0.161534	0.442961	-0.66	0.232222	0.907027	-1.06	0.06028	0.700541	-0.19	0.710633	0.983549
ALDH16A1	-0.64	1183		0.162407	0.442953	-0.23	0.658714	0.971599	-0.67	0.225496	0.891524	-1.03	0.067525	0.850119
KNG1	-0.64	1184		0.16342	0.442778	-0.4	0.458735	0.937872	-0.43	0.427497	0.941857	-1.1	0.051634	0.812861
MLANA	-0.64	1185		0.167635	0.444125	-0.98	0.081206	0.777885	-0.74	0.182452	0.866332	-0.19	0.710633	0.983549
WDSUB1	-0.64	1186		0.168848	0.444732	-1.22	0.041559	0.677804	-0.6	0.300138	0.911343	-0.09	0.853508	0.985501
CRISP1	-0.64	1187		0.170739	0.445397	-0.44	0.440798	0.935887	-1.25	0.037076	0.626571	-0.24	0.66268	0.983546
TIPRL	-0.64	1188		0.173387	0.445799	-0.29	0.584027	0.961047	-0.97	0.08421	0.754448	-0.67	0.225496	0.937054
SAMD4A	-0.64	1189		0.178083	0.447272	-1.02	0.070078	0.75977	-0.33	0.536709	0.946026	-0.56	0.307298	0.946027
RNF152	-0.64	1190		0.181035	0.448165	-0.09	0.853508	0.985676	-1.02	0.085513	0.762498	-0.82	0.162447	0.922234
BEX5	-0.64	1191		0.18419	0.449538	-0.34	0.568695	0.959087	-0.18	0.750963	0.96727	-1.4	0.028518	0.685752
ACTRT1	-0.64	1192		0.185346	0.449935	-0.39	0.469499	0.940245	-0.92	0.100589	0.78461	-0.62	0.260413	0.941594
NUDT4	-0.64	1193		0.191273	0.451206	-0.9	0.107854	0.824623	-0.51	0.350572	0.933928	-0.52	0.341654	0.948711
HSD11B1L	-0.64	1194		0.191603	0.451296	-1.13	0.058058	0.726939	-0.19	0.724555	0.965356	-0.59	0.30792	0.946027
KRTAP9-6	-0.64	1195		0.192613	0.451594	-0.84	0.13232	0.853437	-0.67	0.225497	0.891524	-0.42	0.437706	0.95326
TTLL2	-0.64	1196		0.193627	0.451838	-0.17	0.749836	0.975318	-0.74	0.205364	0.877167	-1.02	0.085513	0.883865
AFF3	-0.64	1197		0.195814	0.452687	-0.89	0.111643	0.827005	-0.61	0.267858	0.903233	-0.41	0.448172	0.95326
MACROH2A1	-0.64	1198		0.196748	0.452822	-0.37	0.491393	0.947236	-0.73	0.18817	0.866332	-0.81	0.146033	0.907643
AMER3	-0.64	1199		0.20193	0.453842	-0.71	0.200074	0.883558	-0.75	0.176848	0.866332	-0.46	0.397585	0.950303
MYPN	-0.64	1200		0.203373	0.454804	-0.58	0.291109	0.916516	-0.61	0.267858	0.903233	-0.74	0.182452	0.922234
MUC5AC	-0.64	1201		0.20415	0.455055	-0.76	0.171381	0.861902	-0.66	0.232222	0.891524	-0.5	0.359634	0.948711
VIM	-0.64	1202		0.204674	0.455424	-0.7	0.206239	0.883558	-0.64	0.246043	0.895004	-0.59	0.283208	0.944009
SRP19	-0.64	1203		0.204942	0.455429	-1	0.091451	0.809091	-0.72	0.217334	0.887693	-0.19	0.724555	0.983549
C14orf93	-0.64	1204		0.205162	0.455429	-1.11	0.078187	0.76734	0	0.987253	0.987768	-0.82	0.18688	0.922234
LGALS12	-0.64	1205		0.205391	0.455546	-0.63	0.253149	0.913979	-0.67	0.225496	0.891524	-0.63	0.25315	0.93818
LRRC45	-0.64	1206		0.209228	0.45566	-0.54	0.324171	0.916516	-0.76	0.17138	0.86576	-0.61	0.267858	0.941937
DNHD1	-0.64	1207		0.211318	0.457033	-0.66	0.232222	0.907027	-0.7	0.206239	0.877167	-0.55	0.315667	0.946027
TOP1	-0.64	1208		0.217724	0.458535	-0.86	0.143665	0.855592	-0.78	0.18301	0.866332	-0.29	0.603061	0.975421
MAP1A	-0.64	1209		0.220193	0.459211	-0.28	0.614758	0.968547	-0.87	0.13937	0.831005	-0.77	0.188432	0.922234
CCAR2	-0.64	1210		0.227425	0.459989	-0.57	0.323807	0.916516	-0.96	0.10453	0.785271	-0.38	0.5024	0.957643
ZC3H11A	-0.64	1211		0.23909	0.463287	-0.55	0.34017	0.918853	-0.57	0.323807	0.919723	-0.81	0.167401	0.922234
SUCLG1	-0.64	1212		0.292541	0.472508	-0.75	0.225498	0.902184	-0.71	0.250106	0.897307	-0.45	0.456996	0.95326
CDK1	-0.64	1213		0.328811	0.476244	-1.21	0.096013	0.815211	-0.07	0.90105	0.982287	-0.64	0.364267	0.948711
FOXA3	-0.63	1214		0.00352808	0.130479	-1.23	0.030593	0.638978	-1.45	0.011645	0.439145	0.77	0.171381	0.844446
MEI4	-0.63	1215		0.00478356	0.153379	-1.75	0.002707	0.291796	-0.82	0.141337	0.831005	0.67	0.232222	0.872363
ADH7	-0.63	1216		0.023763	0.293407	-0.28	0.614757	0.968547	-1.93	0.001838	0.224976	0.3	0.603061	0.952616
CFAP126	-0.63	1217		0.0303319	0.315349	-1.6	0.005727	0.385828	0.29	0.596205	0.963696	-0.6	0.275418	0.944009
URAD	-0.63	1218		0.0420886	0.345625	-1.34	0.026025	0.61788	0.39	0.5024	0.941593	-0.94	0.111572	0.902861
CDCA5	-0.63	1219		0.0443496	0.349695	-1.19	0.046543	0.696597	-1.09	0.066972	0.717511	0.39	0.5024	0.943068
ANAPC4	-0.63	1220		0.0665426	0.387819	-0.67	0.249617	0.913979	-1.46	0.015956	0.490069	0.23	0.687233	0.9624
C12orf49	-0.63	1221		0.0788211	0.401912	0.06	0.90162	0.983159	-1.49	0.009688	0.429966	-0.46	0.397585	0.950303
H2AB1	-0.63	1222		0.0907632	0.408173	-0.04	0.91565	0.987674	-0.36	0.50247	0.943572	-1.5	0.009228	0.536141
C10orf99	-0.63	1223		0.0911459	0.408419	-1.5	0.009228	0.480709	0	0.985881	0.987768	-0.39	0.469499	0.95326
MYBPC2	-0.63	1224		0.0949432	0.411827	0.02	0.957708	0.98569	-1.44	0.012192	0.443703	-0.47	0.387903	0.950303
LCE2A	-0.63	1225		0.104741	0.417966	-1.41	0.013997	0.540042	0	0.985881	0.987768	-0.48	0.378308	0.948711
MRC2	-0.63	1226		0.10757	0.419159	0.03	0.9436	0.98529	-0.6	0.275417	0.905096	-1.32	0.020882	0.640427
H2AB3	-0.63	1227		0.107701	0.419111	-0.01	0.957708	0.987674	-0.47	0.387903	0.936712	-1.4	0.014634	0.57904
WDR11	-0.63	1228		0.129739	0.433527	-1.32	0.020882	0.615871	-0.15	0.763971	0.96727	-0.41	0.448172	0.95326
HEPACAM	-0.63	1229		0.131191	0.434136	-0.65	0.239085	0.912184	-1.21	0.033205	0.600685	-0.04	0.91565	0.985501
MINDY1	-0.63	1230		0.133825	0.436017	-0.05	0.90162	0.987433	-0.59	0.283208	0.905811	-1.24	0.029324	0.692668
TAGAP	-0.63	1231		0.141839	0.438432	-0.74	0.182452	0.864619	-1.11	0.049659	0.657367	-0.05	0.90162	0.985501
PRRT2	-0.63	1232		0.143245	0.438945	-0.24	0.645965	0.96988	-1.24	0.029324	0.5734	-0.42	0.437706	0.95326
ELK1	-0.63	1233		0.144232	0.439154	-0.44	0.417344	0.935375	-1.24	0.029324	0.5734	-0.21	0.684514	0.983549
GPR31	-0.63	1234		0.146284	0.439419	-0.12	0.804564	0.977864	-0.56	0.307297	0.913199	-1.2	0.034612	0.727573
WSCD1	-0.63	1235		0.151088	0.440803	-0.48	0.378308	0.935375	-0.23	0.658715	0.96269	-1.19	0.036059	0.739684
DUXA	-0.63	1236		0.155174	0.441301	-0.92	0.118955	0.837577	0.05	0.919868	0.985188	-1.02	0.085513	0.883865
PADI3	-0.63	1237		0.157157	0.441936	-0.23	0.658714	0.971599	-0.52	0.341654	0.933091	-1.15	0.042388	0.769095
OR4C3	-0.63	1238		0.157572	0.441673	-0.78	0.160916	0.861902	-0.11	0.818285	0.972429	-1.01	0.072739	0.858008
DUS2	-0.63	1239		0.16419	0.443118	-1.12	0.047762	0.696597	-0.54	0.324172	0.919723	-0.23	0.658714	0.983499
PWWP2A	-0.63	1240		0.16661	0.444101	-0.81	0.146033	0.855592	-0.96	0.087285	0.766701	-0.11	0.818284	0.985501
SLC30A1	-0.63	1241		0.169482	0.44492	-0.74	0.182452	0.864619	-1	0.07549	0.748153	-0.14	0.777426	0.985501
HNF4A	-0.63	1242		0.174366	0.446108	-0.51	0.350573	0.92195	-0.3	0.572016	0.952822	-1.08	0.055786	0.826501
BEX4	-0.63	1243		0.175415	0.446512	-0.33	0.53671	0.956793	-1.1	0.051634	0.67046	-0.45	0.407438	0.950303
ZFPL1	-0.63	1244		0.177591	0.447357	-0.28	0.596204	0.962177	-1.07	0.057995	0.697066	-0.53	0.332839	0.946027
INKA2	-0.63	1245		0.17775	0.447281	-0.17	0.737201	0.975318	-0.93	0.097148	0.777813	-0.78	0.160916	0.922234
AOC2	-0.63	1246		0.177824	0.447325	-0.91	0.122845	0.837987	-0.01	0.959906	0.985525	-0.98	0.097794	0.902861
ZUP1	-0.63	1247		0.178863	0.447644	-1.21	0.043173	0.683929	-0.58	0.315792	0.916082	-0.09	0.853508	0.985501
COL8A2	-0.63	1248		0.179113	0.447753	-0.63	0.25315	0.913979	-1.01	0.072739	0.74437	-0.25	0.633308	0.979006
NECTIN2	-0.63	1249		0.185359	0.449837	-0.52	0.341654	0.918853	-0.35	0.51372	0.945112	-1.02	0.070078	0.85243
USHBP1	-0.63	1250		0.186161	0.449989	-0.54	0.324171	0.916516	-1.01	0.072739	0.74437	-0.34	0.525142	0.965064
CRABP1	-0.63	1251		0.187116	0.450228	-0.24	0.645965	0.96988	-0.84	0.13232	0.823179	-0.81	0.146033	0.907643
PLAC1	-0.63	1252		0.187188	0.450209	-0.24	0.645966	0.96988	-0.82	0.141337	0.831005	-0.83	0.136798	0.907643
C5orf24	-0.63	1253		0.188529	0.450387	-0.25	0.633308	0.968868	-0.85	0.127963	0.8138	-0.79	0.155843	0.9203
CRB3	-0.63	1254		0.188682	0.450417	-0.86	0.123759	0.837987	-0.76	0.171381	0.86576	-0.28	0.596205	0.974983
PRR21	-0.63	1255		0.189629	0.450753	-0.69	0.212514	0.892502	-0.92	0.100589	0.78461	-0.28	0.596204	0.974983
RALGPS1	-0.63	1256		0.190096	0.450912	-0.67	0.225496	0.902184	-0.93	0.097148	0.777813	-0.29	0.584027	0.974983
RTL3	-0.63	1257		0.190311	0.450855	-0.39	0.469499	0.940245	-0.54	0.324172	0.919723	-0.97	0.08421	0.880112
TMEM95	-0.63	1258		0.192618	0.451545	-0.93	0.097148	0.815211	-0.28	0.596204	0.954353	-0.67	0.225496	0.937054
PFDN1	-0.63	1259		0.193052	0.451546	-0.32	0.548343	0.957968	-0.93	0.097148	0.777813	-0.64	0.246043	0.93818
PTGDS	-0.63	1260		0.197804	0.452837	-0.95	0.090499	0.804455	-0.47	0.387902	0.936712	-0.47	0.387903	0.950303
MIP	-0.63	1261		0.199631	0.452997	-0.7	0.206238	0.883558	-0.87	0.11959	0.79769	-0.31	0.56016	0.970681
CLN5	-0.63	1262		0.200898	0.453486	-0.87	0.11959	0.837577	-0.66	0.232222	0.891524	-0.36	0.502471	0.957643
OSCP1	-0.63	1263		0.203032	0.454601	-0.93	0.097148	0.815211	-0.52	0.341654	0.933091	-0.43	0.427498	0.953234
RADX	-0.63	1264		0.203886	0.454948	-0.82	0.141337	0.855592	-0.67	0.225496	0.891524	-0.41	0.448171	0.95326
ADAMTS15	-0.63	1265		0.206972	0.456017	-0.64	0.246043	0.913979	-0.86	0.123759	0.807776	-0.38	0.480374	0.955112
MMRN2	-0.63	1266		0.207891	0.455851	-0.43	0.427498	0.935375	-0.62	0.260413	0.901025	-0.84	0.132319	0.907643
CEBPA	-0.63	1267		0.212332	0.457597	-1.03	0.08266	0.779865	-0.65	0.26342	0.903233	-0.21	0.699627	0.983549
KAT7	-0.63	1268		0.214885	0.458189	-0.59	0.283207	0.916516	-0.82	0.141337	0.831005	-0.47	0.387903	0.950303
LIPK	-0.63	1269		0.217719	0.45858	-0.67	0.225497	0.902184	-0.46	0.397586	0.939395	-0.75	0.176848	0.922234
F5	-0.63	1270		0.221044	0.459164	-0.82	0.162448	0.861902	-0.23	0.674938	0.96289	-0.85	0.148161	0.911251
SPAG17	-0.63	1271		0.222458	0.458997	-0.53	0.332838	0.918853	-0.65	0.239085	0.893846	-0.7	0.206238	0.930164
SRY	-0.63	1272		0.231296	0.461359	-0.93	0.115212	0.831634	-0.3	0.591468	0.954353	-0.66	0.256435	0.941594
KLC3	-0.63	1273		0.238716	0.46304	-0.35	0.535	0.956793	-0.81	0.167401	0.862632	-0.74	0.205364	0.930164
SYT4	-0.63	1274		0.240949	0.463612	-0.3	0.591467	0.962177	-0.8	0.172509	0.86576	-0.78	0.183009	0.922234
RAB39A	-0.63	1275		0.254773	0.465353	-0.56	0.331924	0.918853	-0.74	0.205365	0.877167	-0.6	0.300139	0.945605
TMEM132E	-0.63	1276		0.25575	0.465546	-0.78	0.18301	0.864619	-0.43	0.45069	0.943351	-0.67	0.249616	0.93818
DPY30	-0.63	1277		0.340894	0.478059	-0.36	0.572302	0.959087	-0.68	0.300688	0.912426	-0.86	0.195098	0.926839
ZMAT2	-0.63	1278		0.354606	0.479167	-0.41	0.55277	0.95826	-0.28	0.678399	0.96289	-1.21	0.096012	0.902861
EDN1	-0.62	1279		0.00849573	0.20355	-0.22	0.671565	0.973666	-2.04	0.000564	0.120811	0.39	0.480374	0.942755
PLEC	-0.62	1280		0.012377	0.23571	0.54	0.332838	0.922489	-0.88	0.115549	0.79146	-1.54	0.007622	0.516276
BHLHE22	-0.62	1281		0.0249208	0.297274	-0.64	0.270513	0.914614	-1.68	0.006083	0.368095	0.45	0.440798	0.934629
TLCD3A	-0.62	1282		0.0280453	0.310143	0.5	0.392985	0.935828	-1.24	0.038525	0.629709	-1.14	0.055986	0.826501
SRCIN1	-0.62	1283		0.0309093	0.317022	-1.2	0.034612	0.657901	-1.07	0.057995	0.697066	0.39	0.480374	0.942755
CREB3L3	-0.62	1284		0.0383916	0.336066	0.2	0.710633	0.966809	-0.41	0.448172	0.943283	-1.67	0.004046	0.406949
TLCD5	-0.62	1285		0.0458631	0.352025	-1.26	0.035675	0.657901	-1	0.091451	0.773766	0.39	0.5024	0.943068
HOXC5	-0.62	1286		0.0468542	0.353098	-0.47	0.387903	0.935375	0.19	0.723845	0.969086	-1.59	0.00601	0.472416
PACSIN1	-0.62	1287		0.0520141	0.361981	-1.72	0.003154	0.299717	-0.21	0.684514	0.96289	0.06	0.90162	0.982827
ACOT7	-0.62	1288		0.0689106	0.389904	0.18	0.737201	0.968657	-1.35	0.018347	0.504141	-0.69	0.212513	0.934461
SASS6	-0.62	1289		0.0752795	0.398865	-0.49	0.392985	0.935375	0.17	0.762559	0.970606	-1.55	0.01086	0.562807
ZXDB	-0.62	1290		0.0872481	0.407282	-1.37	0.016748	0.581714	0.1	0.845936	0.978168	-0.59	0.283208	0.944009
USP19	-0.62	1291		0.0877923	0.407188	-0.25	0.650534	0.971599	0.04	0.933251	0.985594	-1.66	0.006668	0.504391
LMF1	-0.62	1292		0.0956665	0.412634	-0.13	0.790934	0.975714	-0.23	0.658714	0.96269	-1.51	0.008789	0.527002
PLA2G1B	-0.62	1293		0.100415	0.415554	-0.14	0.777426	0.975318	-0.21	0.684514	0.96289	-1.5	0.009228	0.536141
GON4L	-0.62	1294		0.102525	0.416301	-0.75	0.225498	0.902184	-1.36	0.033	0.600685	0.25	0.680102	0.9624
ITPRIP	-0.62	1295		0.111152	0.420607	-1.51	0.018796	0.615871	0.16	0.787301	0.97551	-0.53	0.384683	0.950303
MON2	-0.62	1296		0.131361	0.434228	-0.55	0.315667	0.916516	-0.03	0.929593	0.985525	-1.28	0.02482	0.668704
KIRREL2	-0.62	1297		0.131932	0.434691	0	0.971789	0.987674	-0.58	0.291109	0.905811	-1.27	0.025912	0.675658
PHETA1	-0.62	1298		0.132553	0.435093	-0.23	0.658714	0.971599	-1.33	0.020006	0.512536	-0.31	0.56016	0.970681
PAPLN	-0.62	1299		0.135273	0.435619	-0.12	0.804564	0.977864	-1.29	0.023787	0.548148	-0.46	0.397586	0.950303
C1QA	-0.62	1300		0.139067	0.436803	-0.3	0.591468	0.962177	-0.1	0.840339	0.977779	-1.46	0.015956	0.582382
SRSF4	-0.62	1301		0.144715	0.439486	-0.24	0.645965	0.96988	-1.28	0.02482	0.558737	-0.34	0.525142	0.965064
PTTG2	-0.62	1302		0.145817	0.439676	-1.26	0.027023	0.627238	-0.43	0.427498	0.941857	-0.17	0.737201	0.983549
GJB1	-0.62	1303		0.14702	0.439824	-1.23	0.030593	0.638978	-0.49	0.368923	0.936466	-0.15	0.76397	0.984187
CDK13	-0.62	1304		0.148165	0.440355	-1.1	0.051634	0.71999	0	0.985881	0.987247	-0.76	0.171381	0.922234
SERINC4	-0.62	1305		0.148189	0.440257	-1.05	0.062625	0.743414	-0.82	0.141337	0.831005	0	0.98588	0.987662
TIGIT	-0.62	1306		0.155279	0.441071	-1.22	0.031875	0.641467	-0.3	0.572016	0.952822	-0.35	0.513719	0.961644
ATP11B	-0.62	1307		0.157808	0.441327	-0.03	0.929592	0.987674	-0.83	0.136798	0.82438	-1	0.07549	0.863756
NKTR	-0.62	1308		0.16049	0.442641	-0.7	0.287375	0.916516	0.2	0.754876	0.970606	-1.36	0.045404	0.795107
PPP1R16A	-0.62	1309		0.162532	0.442761	-0.86	0.123759	0.837987	-0.03	0.929593	0.985525	-0.96	0.087285	0.888437
HOMER3	-0.62	1310		0.165493	0.443814	-0.09	0.845936	0.983799	-0.79	0.155843	0.848049	-0.99	0.078305	0.863756
ZFYVE27	-0.62	1311		0.166534	0.444112	-0.66	0.232222	0.907027	-0.12	0.804564	0.970316	-1.08	0.055786	0.826501
MZB1	-0.62	1312		0.170964	0.445599	0	0.986618	0.987674	-0.69	0.236326	0.893846	-1.19	0.046543	0.801774
ZNF85	-0.62	1313		0.17185	0.445719	-1.12	0.047762	0.696597	-0.26	0.620808	0.958728	-0.49	0.368922	0.948711
LRRC46	-0.62	1314		0.173299	0.445735	-1	0.07549	0.763695	-0.12	0.804564	0.970316	-0.74	0.182452	0.922234
SVOP	-0.62	1315		0.174084	0.446188	-1.12	0.047761	0.696597	-0.49	0.368923	0.936466	-0.25	0.633308	0.979006
LYPD8	-0.62	1316		0.188533	0.450279	0	0.986618	0.987674	-0.89	0.1309	0.823179	-0.98	0.097794	0.902861
U2AF1L4	-0.62	1317		0.190298	0.450893	-0.65	0.239085	0.912184	-0.21	0.684514	0.96289	-0.99	0.078305	0.863756
SNX32	-0.62	1318		0.191324	0.451215	-0.11	0.82718	0.982026	-1.2	0.044812	0.637138	-0.54	0.348646	0.948711
ACOT11	-0.62	1319		0.193007	0.4516	-1	0.07549	0.763695	-0.28	0.596204	0.954353	-0.58	0.291109	0.945605
OLIG2	-0.62	1320		0.198674	0.45289	-0.28	0.596205	0.962177	-0.59	0.283207	0.905811	-0.98	0.081206	0.876126
SPAG7	-0.62	1321		0.19872	0.452839	-0.36	0.50247	0.948696	-0.97	0.08421	0.754448	-0.54	0.324171	0.946027
MAP2K3	-0.62	1322		0.203588	0.454745	-0.33	0.536709	0.956793	-0.94	0.093754	0.773766	-0.59	0.283207	0.944009
TTC9C	-0.62	1323		0.208311	0.455512	-0.27	0.608465	0.964697	-0.79	0.155843	0.848049	-0.79	0.155843	0.9203
ATP2B2	-0.62	1324		0.209912	0.456261	-0.92	0.10059	0.819833	-0.4	0.458735	0.943351	-0.54	0.324171	0.946027
HESX1	-0.62	1325		0.214006	0.45784	-0.42	0.437707	0.935375	-0.89	0.111643	0.787601	-0.55	0.315667	0.946027
PCDH8	-0.62	1326		0.214133	0.457884	-0.4	0.458734	0.937872	-0.83	0.136799	0.82438	-0.64	0.246043	0.93818
TBC1D8	-0.62	1327		0.218662	0.458893	-0.55	0.315668	0.916516	-0.88	0.115548	0.79146	-0.42	0.437706	0.95326
RCBTB1	-0.62	1328		0.221869	0.459187	-0.4	0.458734	0.937872	-0.83	0.136799	0.82438	-0.62	0.260413	0.941594
SMCR8	-0.62	1329		0.22202	0.459106	-0.71	0.200074	0.883558	-0.41	0.448171	0.943283	-0.74	0.182451	0.922234
TELO2	-0.62	1330		0.225516	0.459416	-1.29	0.042426	0.677804	-0.18	0.750963	0.96727	-0.38	0.52654	0.966095
FMO3	-0.62	1331		0.226856	0.459856	-0.63	0.25315	0.913979	-0.75	0.176848	0.866332	-0.48	0.378308	0.948711
SIVA1	-0.62	1332		0.228167	0.460261	-0.58	0.291109	0.916516	-0.62	0.260413	0.901025	-0.67	0.225497	0.937054
BORA	-0.62	1333		0.242961	0.464091	-0.3	0.591467	0.962177	-0.93	0.115212	0.79146	-0.63	0.277763	0.944009
ANO2	-0.62	1334		0.245624	0.463974	-0.51	0.374797	0.935375	-0.94	0.111572	0.787601	-0.42	0.460768	0.95326
RHOC	-0.62	1335		0.260054	0.466775	-0.89	0.1309	0.853437	-0.46	0.42121	0.941857	-0.5	0.383841	0.950303
ANAPC11	-0.62	1336		0.322906	0.474938	-0.54	0.406504	0.935375	-1.08	0.107418	0.785271	-0.24	0.699277	0.983549
IGBP1	-0.62	1337		0.349611	0.478883	-0.52	0.456828	0.937872	-1.24	0.088514	0.766769	-0.1	0.868217	0.985501
SART3	-0.62	1338		0.364269	0.480187	-0.18	0.782238	0.975714	-1.22	0.093465	0.773766	-0.45	0.51673	0.965064
ARID3A	-0.62	1339		0.373925	0.481446	-0.63	0.335972	0.918853	-0.61	0.350867	0.933928	-0.63	0.335972	0.948711
KCNK13	-0.61	1340		0.0383464	0.335958	-0.83	0.136798	0.855592	-1.36	0.017523	0.497453	0.34	0.53671	0.943922
ZFPM2	-0.61	1341		0.0387274	0.337392	0.32	0.560159	0.960246	-1.43	0.012757	0.455435	-0.74	0.182451	0.922234
NXPE1	-0.61	1342		0.0459363	0.352105	-1.73	0.002997	0.299717	-0.23	0.658714	0.96269	0.11	0.832072	0.976329
PGRMC2	-0.61	1343		0.0506723	0.358884	0.17	0.762559	0.971245	-1.79	0.003649	0.298187	-0.23	0.674938	0.983546
STARD8	-0.61	1344		0.0525859	0.363185	0.24	0.658714	0.965695	-0.64	0.246043	0.895004	-1.44	0.012192	0.573132
AQP12A	-0.61	1345		0.0675985	0.388603	0.65	0.364267	0.928233	-1.37	0.061444	0.705186	-1.11	0.125013	0.907643
ZNF772	-0.61	1346		0.0848543	0.405415	0.17	0.750509	0.97046	-1.18	0.037561	0.626571	-0.83	0.136798	0.907643
MLNR	-0.61	1347		0.105518	0.418714	0.19	0.737134	0.968657	-0.85	0.148161	0.842744	-1.18	0.048316	0.808493
SHISAL1	-0.61	1348		0.114307	0.423114	-0.19	0.710633	0.974036	-0.21	0.684514	0.96289	-1.44	0.012192	0.573132
RARA	-0.61	1349		0.145303	0.439574	-0.24	0.66268	0.973666	-1.46	0.015955	0.490069	-0.13	0.801199	0.985501
OR2AG1	-0.61	1350		0.153126	0.441348	-1.16	0.040704	0.677804	-0.04	0.91565	0.984486	-0.64	0.246043	0.93818
CXCL14	-0.61	1351		0.161138	0.443123	-0.48	0.402272	0.935375	-1.34	0.026025	0.558737	-0.02	0.946631	0.985727
OR4M1	-0.61	1352		0.166621	0.443992	-1.12	0.047761	0.696597	-0.64	0.246043	0.895004	-0.06	0.887673	0.985501
ARF3	-0.61	1353		0.17426	0.446138	-0.93	0.097148	0.815211	-0.03	0.929593	0.985525	-0.86	0.123759	0.905823
TBCE	-0.61	1354		0.178154	0.447251	-0.07	0.886246	0.986094	-1.5	0.019516	0.512363	-0.25	0.668652	0.983546
RASL11B	-0.61	1355		0.179011	0.44773	-0.09	0.845936	0.983799	-0.74	0.182452	0.866332	-1	0.07549	0.863756
YTHDF3	-0.61	1356		0.188248	0.450413	-0.17	0.749835	0.975318	-1.26	0.035675	0.620313	-0.41	0.471025	0.95326
SLC24A3	-0.61	1357		0.188839	0.450397	-1.09	0.053673	0.72662	-0.36	0.50247	0.943572	-0.39	0.469499	0.95326
IL36RN	-0.61	1358		0.189373	0.450644	-0.64	0.246043	0.913979	-0.19	0.710632	0.96289	-1.01	0.072738	0.858008
CDK5RAP1	-0.61	1359		0.207865	0.455925	-0.22	0.671565	0.973666	-0.76	0.17138	0.86576	-0.85	0.127963	0.907643
LMNTD2	-0.61	1360		0.209162	0.455739	-0.86	0.123759	0.837987	-0.74	0.182452	0.866332	-0.23	0.658714	0.983499
GABRR1	-0.61	1361		0.212535	0.457679	-0.77	0.166075	0.861902	-0.83	0.136798	0.82438	-0.22	0.671565	0.983546
RNPEP	-0.61	1362		0.212897	0.457791	-0.37	0.491394	0.947236	-0.46	0.397586	0.939395	-0.99	0.078305	0.863756
PGK2	-0.61	1363		0.216848	0.458502	-0.35	0.51372	0.955128	-0.55	0.315668	0.916082	-0.93	0.097148	0.902861
OTUB1	-0.61	1364		0.217376	0.458443	-0.31	0.579871	0.961047	-1.16	0.052052	0.672963	-0.36	0.523973	0.965064
CLDN9	-0.61	1365		0.219989	0.459283	-0.69	0.212513	0.892502	-0.82	0.141337	0.831005	-0.33	0.53671	0.966095
KANK4	-0.61	1366		0.220223	0.459195	-1.16	0.052052	0.71999	-0.35	0.535	0.946026	-0.31	0.579872	0.974983
ARL6IP5	-0.61	1367		0.220248	0.459122	-0.51	0.350572	0.92195	-0.94	0.093755	0.773766	-0.37	0.491394	0.957643
H3C6	-0.61	1368		0.220612	0.459029	-0.86	0.123759	0.837987	-0.36	0.502471	0.943572	-0.62	0.260413	0.941594
SIRT1	-0.61	1369		0.221351	0.459307	-0.3	0.572016	0.959087	-0.76	0.171381	0.86576	-0.77	0.166076	0.922234
THRAP3	-0.61	1370		0.223577	0.458901	-0.09	0.861261	0.985676	-1.31	0.039513	0.629709	-0.42	0.486158	0.957643
UBE2H	-0.61	1371		0.224075	0.45886	-0.68	0.218979	0.902184	-0.36	0.502471	0.943572	-0.8	0.150901	0.911251
KCNA5	-0.61	1372		0.229449	0.460678	-0.51	0.350572	0.92195	-0.46	0.397585	0.939395	-0.86	0.123759	0.905823
ATF7IP	-0.61	1373		0.230328	0.460947	-0.63	0.25315	0.913979	-0.39	0.469499	0.943351	-0.81	0.146033	0.907643
TRIP10	-0.61	1374		0.231771	0.461337	-0.81	0.167401	0.861902	-0.15	0.775458	0.96727	-0.88	0.135061	0.907643
ZSWIM8	-0.61	1375		0.239413	0.463434	-0.69	0.212513	0.892502	-0.72	0.194029	0.868344	-0.41	0.448171	0.95326
BTF3L4	-0.61	1376		0.240327	0.463487	-0.73	0.18817	0.869648	-0.61	0.267858	0.903233	-0.49	0.368922	0.948711
CHIC1	-0.61	1377		0.258231	0.466482	-0.97	0.101146	0.819833	-0.47	0.411665	0.941857	-0.38	0.502399	0.957643
TOX4	-0.61	1378		0.266264	0.468454	-0.76	0.193975	0.877345	-0.32	0.568521	0.952822	-0.75	0.199564	0.92746
CHGA	-0.61	1379		0.298944	0.473133	0	0.988171	0.988276	-0.88	0.185311	0.866332	-0.97	0.146027	0.907643
SUB1	-0.61	1380		0.323952	0.475341	-0.37	0.536857	0.956793	-0.81	0.192094	0.868344	-0.64	0.297757	0.945605
RNF145	-0.6	1381		0.0249587	0.297406	-1	0.07549	0.763695	0.48	0.387903	0.9117	-1.28	0.02482	0.668704
C1orf68	-0.6	1382		0.0299778	0.314893	-0.27	0.6266	0.968868	0.33	0.568521	0.958392	-1.86	0.002599	0.326363
PRR18	-0.6	1383		0.0634373	0.383968	0.19	0.723845	0.966809	-1.47	0.010629	0.430065	-0.53	0.332839	0.946027
CARD14	-0.6	1384		0.0640986	0.38569	-0.08	0.859822	0.985676	-0.01	0.957708	0.985525	-1.72	0.003155	0.344031
P2RY6	-0.6	1385		0.0727081	0.395026	-1.49	0.009688	0.480709	-0.46	0.397585	0.939395	0.13	0.804564	0.972769
ESPL1	-0.6	1386		0.0766375	0.399841	-1.15	0.145959	0.855592	-1.44	0.072597	0.74437	0.79	0.314983	0.900215
IQCC	-0.6	1387		0.0776925	0.401264	-1.03	0.100769	0.819833	-1.17	0.064131	0.71037	0.39	0.526541	0.943922
ELF5	-0.6	1388		0.0933946	0.410489	-1.03	0.067525	0.746767	-0.96	0.087285	0.766701	0.17	0.750509	0.967283
SF3A2	-0.6	1389		0.127835	0.432732	0.12	0.82718	0.977823	-0.6	0.300139	0.911343	-1.32	0.028173	0.679226
INSYN2B	-0.6	1390		0.149966	0.441208	-0.07	0.873738	0.985676	-1.29	0.023787	0.548148	-0.43	0.427498	0.953234
C12orf56	-0.6	1391		0.152922	0.441152	0.02	0.957708	0.98569	-0.71	0.200074	0.874279	-1.12	0.047761	0.802093
ABHD11	-0.6	1392		0.153974	0.441508	0.02	0.957708	0.98569	-0.68	0.21898	0.887693	-1.14	0.044094	0.781165
NFIB	-0.6	1393		0.157447	0.441737	0.02	0.957708	0.98569	-1	0.07549	0.748153	-0.84	0.132319	0.907643
FICD	-0.6	1394		0.163118	0.442826	0	0.985881	0.987674	-1.11	0.04966	0.657367	-0.7	0.206238	0.930164
TIMP3	-0.6	1395		0.187497	0.450105	-0.19	0.710632	0.974036	-1.12	0.047762	0.647708	-0.49	0.368922	0.948711
ERGIC1	-0.6	1396		0.194347	0.452038	-0.78	0.160916	0.861902	-0.92	0.100589	0.78461	-0.11	0.818284	0.985501
RAD1	-0.6	1397		0.198438	0.452921	-0.6	0.275417	0.914614	-1.04	0.065044	0.71037	-0.15	0.76397	0.984187
RPIA	-0.6	1398		0.200099	0.453253	-0.39	0.469499	0.940245	-0.3	0.572016	0.952822	-1.1	0.051634	0.812861
CMTM4	-0.6	1399		0.205105	0.455414	-1.03	0.067525	0.746767	-0.23	0.658714	0.96269	-0.54	0.324171	0.946027
NF2	-0.6	1400		0.20883	0.455815	-0.71	0.200074	0.883558	-0.92	0.100589	0.78461	-0.17	0.737201	0.983549
MANBAL	-0.6	1401		0.209022	0.455834	-0.61	0.267858	0.914614	-0.97	0.084209	0.754448	-0.23	0.658714	0.983499
ARFRP1	-0.6	1402		0.213834	0.457847	-1.38	0.030681	0.639392	-0.25	0.668652	0.96289	-0.18	0.750963	0.983549
LGALS3BP	-0.6	1403		0.218535	0.458951	-0.28	0.596205	0.962177	-0.99	0.078305	0.752319	-0.52	0.341654	0.948711
MGAT4B	-0.6	1404		0.221192	0.45923	-0.89	0.111643	0.827005	-0.24	0.645965	0.959683	-0.67	0.225496	0.937054
SEMA3F	-0.6	1405		0.222068	0.45906	-0.97	0.084209	0.781129	-0.48	0.378308	0.936712	-0.35	0.513719	0.961644
ADORA2B	-0.6	1406		0.223361	0.45896	-0.79	0.155842	0.859198	-0.78	0.160916	0.857339	-0.23	0.658714	0.983499
CLEC4F	-0.6	1407		0.223962	0.458933	-0.33	0.536709	0.956793	-0.56	0.307298	0.913199	-0.92	0.10059	0.902861
AP3B1	-0.6	1408		0.226669	0.45975	-0.41	0.448172	0.936905	-0.41	0.448172	0.943283	-0.97	0.084209	0.880112
SLC25A33	-0.6	1409		0.236811	0.462564	-0.88	0.115548	0.831634	-0.41	0.448171	0.943283	-0.51	0.350572	0.948711
DNA2	-0.6	1410		0.239705	0.463407	-1.47	0.031553	0.641467	-0.03	0.94082	0.985525	-0.31	0.623747	0.979006
SP7	-0.6	1411		0.242695	0.464191	-1.07	0.071881	0.763695	-0.26	0.638509	0.959683	-0.47	0.411665	0.950303
NEU2	-0.6	1412		0.242967	0.46405	-0.4	0.458734	0.937872	-0.7	0.206238	0.877167	-0.71	0.200074	0.92746
AP3D1	-0.6	1413		0.243135	0.464128	-0.52	0.341654	0.918853	-0.86	0.123759	0.807776	-0.41	0.448172	0.95326
RAB20	-0.6	1414		0.247032	0.464246	-0.8	0.1509	0.855592	-0.54	0.324171	0.919723	-0.46	0.397585	0.950303
PLEKHM2	-0.6	1415		0.247826	0.464494	-0.16	0.762559	0.975318	-0.7	0.229796	0.891524	-0.94	0.111573	0.902861
ARMCX6	-0.6	1416		0.252595	0.465508	-0.56	0.307298	0.916516	-0.58	0.291109	0.905811	-0.67	0.225496	0.937054
PYGB	-0.6	1417		0.253555	0.465146	-0.57	0.323807	0.916516	-0.24	0.66268	0.96289	-0.99	0.094596	0.90257
LAMP3	-0.6	1418		0.253837	0.465154	-0.47	0.387903	0.935375	-0.77	0.166076	0.862632	-0.55	0.315667	0.946027
VPS35L	-0.6	1419		0.254887	0.465286	-0.66	0.232222	0.907027	-0.43	0.427498	0.941857	-0.7	0.206239	0.930164
NAA11	-0.6	1420		0.256264	0.46569	-0.81	0.167401	0.861902	-0.81	0.167401	0.862632	-0.18	0.737134	0.983549
NIT2	-0.6	1421		0.260327	0.466683	-0.66	0.232222	0.907027	-0.51	0.350572	0.933928	-0.62	0.260412	0.941594
HMCES	-0.6	1422		0.272294	0.468882	-0.3	0.591468	0.962177	-0.72	0.217334	0.887693	-0.79	0.17771	0.922234
TEAD3	-0.6	1423		0.283594	0.471026	-0.74	0.205364	0.883558	-0.31	0.579871	0.952822	-0.74	0.205364	0.930164
HAPLN4	-0.6	1424		0.285418	0.471679	-0.84	0.15281	0.859198	-0.47	0.411665	0.941857	-0.49	0.392985	0.950303
C3orf18	-0.6	1425		0.286896	0.471657	-0.65	0.263421	0.914614	-0.77	0.188433	0.866332	-0.38	0.5024	0.957643
GOLT1B	-0.6	1426		0.287784	0.471816	-0.5	0.38384	0.935375	-0.85	0.148161	0.842744	-0.44	0.440798	0.95326
DBN1	-0.6	1427		0.288122	0.471824	-0.47	0.411665	0.935375	-0.77	0.188432	0.866332	-0.57	0.323807	0.946027
CCDC142	-0.6	1428		0.294088	0.472901	-0.15	0.787301	0.975714	-0.95	0.128758	0.817201	-0.7	0.256538	0.941594
SYS1	-0.6	1429		0.317556	0.474623	-0.9	0.149111	0.855592	-0.58	0.343347	0.933928	-0.33	0.579388	0.974983
GTF2B	-0.6	1430		0.318604	0.474513	-0.46	0.507906	0.955128	-1.37	0.061444	0.705186	0.03	0.955928	0.984264
DNAJA2	-0.6	1431		0.334463	0.47718	-0.39	0.516258	0.956793	-0.54	0.376107	0.936712	-0.86	0.167214	0.922234
SUPT5H	-0.6	1432		0.371397	0.481159	-0.65	0.321562	0.916516	-0.91	0.171313	0.86576	-0.23	0.710172	0.983549
SPC24	-0.6	1433		0.376955	0.481868	-1.25	0.08612	0.791652	-0.38	0.580773	0.952822	-0.16	0.803515	0.985501
ASB16	-0.59	1434		0.00702643	0.186942	-0.45	0.407438	0.935375	0.57	0.307297	0.892391	-1.91	0.001145	0.191256
B3GNT9	-0.59	1435		0.0176622	0.270629	0.49	0.378308	0.928329	-1.64	0.004699	0.32806	-0.62	0.260413	0.941594
ARSI	-0.59	1436		0.020347	0.282809	0.4	0.469499	0.950336	-0.42	0.437707	0.941857	-1.75	0.002707	0.326363
LYPD3	-0.59	1437		0.0666226	0.387748	-1.15	0.042388	0.677804	-0.91	0.104191	0.785271	0.27	0.620808	0.952616
GIMAP7	-0.59	1438		0.0769867	0.400384	-1.28	0.02482	0.615871	-0.72	0.19403	0.868344	0.21	0.697517	0.9624
SERINC5	-0.59	1439		0.0811447	0.403039	-1.67	0.006366	0.400673	-0.22	0.687233	0.96289	0.12	0.82718	0.976329
HADH	-0.59	1440		0.0862333	0.406164	-1.1	0.051635	0.71999	0.22	0.684514	0.966629	-0.89	0.111642	0.902861
GALP	-0.59	1441		0.108189	0.418672	-0.46	0.421211	0.935375	-1.46	0.015956	0.490069	0.13	0.814248	0.975438
DCDC1	-0.59	1442		0.134664	0.436138	0.08	0.873738	0.978905	-1.16	0.040704	0.629709	-0.69	0.212513	0.934461
MORC4	-0.59	1443		0.151142	0.440688	-0.29	0.584027	0.961047	-1.32	0.020882	0.523438	-0.17	0.737201	0.983549
SPATA31A6	-0.59	1444		0.153423	0.441558	-0.27	0.608465	0.964697	-0.18	0.723846	0.965356	-1.32	0.020882	0.640427
SERPINE1	-0.59	1445		0.154981	0.441259	0	0.98588	0.987674	-0.51	0.350572	0.933928	-1.26	0.027022	0.675658
MIDEAS	-0.59	1446		0.170456	0.445231	-0.36	0.50247	0.948696	-1.25	0.028141	0.569808	-0.15	0.76397	0.984187
SNX30	-0.59	1447		0.171782	0.445682	-0.18	0.723845	0.974036	-0.33	0.536709	0.946026	-1.25	0.02814	0.679226
CTDSPL	-0.59	1448		0.172039	0.445808	-0.42	0.437707	0.935375	-0.11	0.818285	0.972429	-1.23	0.030593	0.704845
MORC3	-0.59	1449		0.172229	0.445656	-0.91	0.104191	0.824623	-0.89	0.111643	0.787601	0.03	0.9436	0.984264
TCP1	-0.59	1450		0.1771	0.44691	-0.6	0.275417	0.914614	-1.14	0.044094	0.635453	-0.02	0.9436	0.985727
TRMT1L	-0.59	1451		0.196361	0.452938	-0.49	0.368923	0.932299	-0.15	0.76397	0.96727	-1.12	0.047761	0.802093
FKBP5	-0.59	1452		0.196684	0.452796	-0.12	0.804564	0.977864	-0.61	0.267859	0.903233	-1.05	0.062624	0.841658
NR1H2	-0.59	1453		0.197063	0.453055	-0.19	0.710633	0.974036	-0.49	0.368922	0.936466	-1.1	0.051635	0.812861
SETDB2	-0.59	1454		0.19889	0.45278	-1.06	0.060279	0.734163	-0.59	0.283208	0.905811	-0.12	0.804564	0.985501
UNC13D	-0.59	1455		0.203715	0.454846	-0.63	0.277763	0.915915	-1.16	0.052052	0.672963	0	0.986618	0.987252
GRINA	-0.59	1456		0.206148	0.455927	-0.85	0.127963	0.845096	-0.85	0.127963	0.8138	-0.06	0.887673	0.985501
CAND2	-0.59	1457		0.208575	0.455617	-0.99	0.078305	0.76734	-0.13	0.790934	0.969635	-0.65	0.239086	0.93818
DMRT3	-0.59	1458		0.214712	0.458143	-0.91	0.104192	0.824623	-0.13	0.790934	0.969635	-0.73	0.18817	0.922234
GOLGA6A	-0.59	1459		0.216054	0.458203	-0.18	0.723845	0.974036	-0.95	0.090499	0.769813	-0.65	0.239086	0.93818
FZD8	-0.59	1460		0.217091	0.458372	-0.11	0.818285	0.980311	-0.86	0.123759	0.807776	-0.79	0.155842	0.9203
DXO	-0.59	1461		0.217926	0.458664	-0.56	0.307298	0.916516	-0.21	0.684514	0.96289	-1	0.07549	0.863756
IGFALS	-0.59	1462		0.220322	0.459155	-0.56	0.307297	0.916516	-0.99	0.078305	0.752319	-0.22	0.671565	0.983546
ERN1	-0.59	1463		0.223033	0.458991	-0.97	0.101146	0.819833	0.01	0.973299	0.987514	-0.81	0.167401	0.922234
CAPN7	-0.59	1464		0.227265	0.46001	-0.23	0.658714	0.971599	-0.65	0.239085	0.893846	-0.9	0.107854	0.902861
UTY	-0.59	1465		0.228049	0.460229	-0.81	0.146033	0.855592	-0.16	0.750509	0.96727	-0.79	0.155843	0.9203
PATE3	-0.59	1466		0.232118	0.461274	-0.47	0.411665	0.935375	-0.16	0.762559	0.96727	-1.14	0.055986	0.826501
ATP7A	-0.59	1467		0.236921	0.462632	-0.77	0.166076	0.861902	-0.23	0.658714	0.96269	-0.77	0.166076	0.922234
FAM110A	-0.59	1468		0.237185	0.462576	-0.86	0.123759	0.837987	-0.25	0.633308	0.959683	-0.66	0.232222	0.93818
SAE1	-0.59	1469		0.237772	0.462622	0.05	0.923893	0.98529	-0.92	0.14064	0.831005	-0.92	0.14064	0.907643
SEH1L	-0.59	1470		0.24332	0.463992	-0.28	0.596205	0.962177	-0.6	0.275417	0.905096	-0.88	0.115548	0.902861
SLC26A11	-0.59	1471		0.243921	0.463861	-0.95	0.128757	0.849742	0.04	0.93655	0.985594	-0.88	0.157977	0.922234
SPHKAP	-0.59	1472		0.244406	0.464077	-0.29	0.584027	0.961047	-0.59	0.283208	0.905811	-0.88	0.115549	0.902861
TCEAL1	-0.59	1473		0.245304	0.464157	-0.76	0.171381	0.861902	-0.73	0.18817	0.866332	-0.28	0.596205	0.974983
IRX4	-0.59	1474		0.24703	0.464289	-0.82	0.141337	0.855592	-0.61	0.267858	0.903233	-0.35	0.513719	0.961644
SDCCAG8	-0.59	1475		0.250062	0.465039	-0.63	0.25315	0.913979	-0.81	0.146033	0.834164	-0.33	0.536709	0.966095
MAN1B1	-0.59	1476		0.251386	0.46549	-0.49	0.368922	0.932299	-0.39	0.469499	0.943351	-0.88	0.115548	0.902861
PDAP1	-0.59	1477		0.251564	0.465485	-0.4	0.458734	0.937872	-0.81	0.146033	0.834164	-0.57	0.299106	0.945605
SGO1	-0.59	1478		0.251779	0.465426	-0.49	0.368923	0.932299	-0.83	0.136798	0.82438	-0.46	0.397585	0.950303
RAB24	-0.59	1479		0.259205	0.466623	-0.35	0.513719	0.955128	-0.76	0.171381	0.86576	-0.65	0.239086	0.93818
UQCRC1	-0.59	1480		0.263066	0.467317	-0.78	0.160916	0.861902	-0.41	0.448171	0.943283	-0.57	0.299106	0.945605
LRRC28	-0.59	1481		0.263669	0.467232	-0.6	0.275417	0.914614	-0.76	0.171381	0.86576	-0.4	0.458734	0.95326
AZGP1	-0.59	1482		0.268153	0.468443	-0.53	0.332838	0.918853	-0.75	0.176848	0.866332	-0.48	0.378308	0.948711
HERC1	-0.59	1483		0.269479	0.46864	-0.87	0.139369	0.855592	-0.73	0.211254	0.88119	-0.16	0.76256	0.984187
PPP1R1A	-0.59	1484		0.27487	0.46966	-0.63	0.25315	0.913979	-0.6	0.275417	0.905096	-0.53	0.332839	0.946027
WDR77	-0.59	1485		0.300642	0.473327	-1.02	0.103985	0.824623	-0.19	0.738965	0.967057	-0.57	0.351374	0.948711
KIAA2026	-0.59	1486		0.30373	0.473961	-0.6	0.300138	0.916516	-0.46	0.421211	0.941857	-0.72	0.217334	0.934461
SNX5	-0.59	1487		0.308275	0.473843	-0.55	0.34017	0.918853	-0.67	0.249616	0.897307	-0.56	0.331924	0.946027
HAUS7	-0.59	1488		0.309296	0.474093	0.04	0.94082	0.98529	-0.88	0.185311	0.866332	-0.93	0.16258	0.922234
PRPF38B	-0.59	1489		0.332981	0.476897	-0.9	0.175929	0.864619	-0.88	0.185311	0.866332	0	0.988171	0.988478
ROBO4	-0.59	1490		0.35827	0.479427	-0.47	0.438164	0.935375	-0.58	0.343347	0.933928	-0.72	0.243755	0.93818
ADSS2	-0.59	1491		0.358876	0.479478	-1.14	0.11573	0.832298	-0.68	0.336358	0.933091	0.04	0.944907	0.984264
TBCC	-0.59	1492		0.401568	0.483429	-0.38	0.552322	0.95826	-0.84	0.205208	0.877167	-0.55	0.39821	0.950303
ERCC2	-0.59	1493		0.439344	0.488188	-0.17	0.792866	0.977841	-0.96	0.181509	0.866332	-0.63	0.371507	0.948711
LBP	-0.58	1494		0.00531456	0.164016	-1.18	0.037561	0.664617	0.79	0.160916	0.818409	-1.37	0.016748	0.582382
NKG7	-0.58	1495		0.0473113	0.352948	0.43	0.460768	0.950336	-1.43	0.018071	0.504141	-0.74	0.205364	0.930164
FKBP11	-0.58	1496		0.0575375	0.373231	-0.8	0.150901	0.855592	-1.27	0.025912	0.558737	0.31	0.572016	0.947753
RBM8A	-0.58	1497		0.0830792	0.403913	-1.81	0.005514	0.383039	-0.1	0.848838	0.977779	0.15	0.799491	0.972769
TSPAN2	-0.58	1498		0.0831825	0.403799	0.24	0.658714	0.965695	-0.98	0.081206	0.754056	-1.02	0.070079	0.85243
LIMD2	-0.58	1499		0.0888454	0.407694	0.23	0.671565	0.965695	-0.99	0.078305	0.752319	-0.99	0.078305	0.863756
LRP10	-0.58	1500		0.0945619	0.41151	-1.11	0.078187	0.76734	-1.01	0.107281	0.785271	0.38	0.536857	0.943922
MED8	-0.58	1501		0.107369	0.419132	0.18	0.737201	0.968657	-0.99	0.078305	0.752319	-0.94	0.093754	0.900395
SCN4B	-0.58	1502		0.124026	0.430447	-0.66	0.232222	0.907027	-1.2	0.034612	0.610913	0.11	0.832073	0.976329
AHDC1	-0.58	1503		0.129877	0.433635	-0.8	0.150901	0.855592	0.12	0.818284	0.976341	-1.07	0.057994	0.83423
CTSD	-0.58	1504		0.133563	0.435759	-0.38	0.5024	0.948696	0.07	0.89322	0.983931	-1.45	0.016637	0.582382
DNAJA1	-0.58	1505		0.138881	0.436762	-1.12	0.060166	0.734163	-0.8	0.172509	0.86576	0.17	0.762559	0.967283
ACVR2A	-0.58	1506		0.145509	0.439363	-1.38	0.016018	0.572914	-0.12	0.804564	0.970316	-0.23	0.658714	0.983499
RTP5	-0.58	1507		0.146941	0.43983	0.09	0.859823	0.978905	-0.99	0.078305	0.752319	-0.85	0.127963	0.907643
LDHB	-0.58	1508		0.147994	0.440415	-0.7	0.229797	0.907027	-1.19	0.046544	0.639471	0.13	0.814248	0.975438
FAM102B	-0.58	1509		0.166613	0.444043	-1	0.075489	0.763695	-0.8	0.150901	0.84356	0.05	0.91565	0.982922
CD40	-0.58	1510		0.170092	0.445071	-1.28	0.02482	0.615871	-0.24	0.645965	0.959683	-0.22	0.671565	0.983546
RTL8B	-0.58	1511		0.179314	0.447677	-0.83	0.136799	0.855592	0.03	0.9436	0.985594	-0.95	0.090499	0.892021
LUC7L2	-0.58	1512		0.183422	0.449603	-0.66	0.256435	0.913979	0.06	0.90652	0.984118	-1.16	0.052052	0.812861
HARS1	-0.58	1513		0.184052	0.449525	0.22	0.792754	0.976993	-2.17	0.018935	0.505808	0.2	0.81041	0.975438
GJB2	-0.58	1514		0.190679	0.450996	0.04	0.93325	0.98529	-0.62	0.285099	0.905811	-1.18	0.048316	0.808493
TAFA5	-0.58	1515		0.192436	0.451645	0.01	0.971788	0.987644	-0.76	0.171381	0.86576	-0.99	0.078305	0.863756
MTERF2	-0.58	1516		0.193781	0.451813	-1.1	0.051634	0.71999	-0.05	0.90162	0.982287	-0.59	0.283208	0.944009
OLFM1	-0.58	1517		0.194161	0.451967	-1.04	0.065044	0.746767	0	0.985881	0.987247	-0.7	0.206238	0.930164
IL36A	-0.58	1518		0.197851	0.452841	-1.15	0.042387	0.677804	-0.39	0.469499	0.943351	-0.21	0.684514	0.983549
OR8B2	-0.58	1519		0.199588	0.452998	-0.16	0.750509	0.975318	-0.44	0.417344	0.941857	-1.14	0.044094	0.781165
FERMT1	-0.58	1520		0.201191	0.453632	0	0.98588	0.987644	-0.81	0.146033	0.834164	-0.93	0.097148	0.902861
ABR	-0.58	1521		0.209058	0.455772	-0.9	0.107854	0.824623	-0.02	0.9436	0.985525	-0.81	0.146034	0.907643
MKRN2	-0.58	1522		0.216506	0.458263	-1.08	0.055785	0.72662	-0.35	0.513719	0.945112	-0.32	0.548344	0.967775
TRPM4	-0.58	1523		0.219414	0.459189	-0.35	0.513719	0.955128	-0.31	0.56016	0.947677	-1.08	0.055786	0.826501
DMRT1	-0.58	1524		0.22251	0.459006	-1.08	0.055786	0.72662	-0.32	0.548343	0.946026	-0.33	0.53671	0.966095
EFHD2	-0.58	1525		0.222599	0.459055	-0.16	0.750509	0.975318	-1.03	0.067525	0.717511	-0.54	0.324171	0.946027
ARMC8	-0.58	1526		0.224281	0.458891	-0.47	0.387903	0.935375	-0.21	0.684514	0.96289	-1.05	0.062624	0.841658
TMEM80	-0.58	1527		0.227071	0.459993	-0.36	0.523973	0.956793	-1.21	0.043173	0.632838	-0.17	0.749835	0.983549
TREML2	-0.58	1528		0.228264	0.460317	-1.04	0.065044	0.746767	-0.31	0.56016	0.947677	-0.39	0.469499	0.95326
TPRG1	-0.58	1529		0.229952	0.460881	-1.03	0.067525	0.746767	-0.41	0.448172	0.943283	-0.3	0.572016	0.971078
C20orf141	-0.58	1530		0.229952	0.460832	-0.3	0.572016	0.959087	-0.41	0.448172	0.943283	-1.03	0.067525	0.850119
NOCT	-0.58	1531		0.237279	0.462486	-0.95	0.090499	0.804455	-0.26	0.620808	0.958728	-0.54	0.324172	0.946027
LTB4R	-0.58	1532		0.241975	0.463966	-0.64	0.246043	0.913979	-0.21	0.684515	0.96289	-0.89	0.111642	0.902861
NAPEPLD	-0.58	1533		0.24407	0.463968	-0.73	0.18817	0.869648	-0.8	0.150901	0.84356	-0.22	0.671565	0.983546
SIAH3	-0.58	1534		0.24559	0.464077	-1.14	0.055986	0.72662	-0.39	0.491799	0.943572	-0.21	0.699627	0.983549
TRIP12	-0.58	1535		0.248788	0.464726	-0.96	0.087285	0.791652	-0.4	0.458735	0.943351	-0.37	0.491394	0.957643
SPTSSA	-0.58	1536		0.249159	0.464868	-0.77	0.166075	0.861902	-0.75	0.176848	0.866332	-0.22	0.671565	0.983546
SPRY4	-0.58	1537		0.250512	0.465169	-0.83	0.136798	0.855592	-0.69	0.212514	0.88119	-0.21	0.684514	0.983549
PLCH2	-0.58	1538		0.253301	0.465256	-0.66	0.256435	0.913979	-1.01	0.088473	0.766769	-0.06	0.89322	0.985501
HAPLN2	-0.58	1539		0.253516	0.465153	-0.33	0.536709	0.956793	-0.9	0.107854	0.785271	-0.51	0.350572	0.948711
WDR48	-0.58	1540		0.254564	0.465284	-0.31	0.560159	0.95826	-0.88	0.115548	0.79146	-0.55	0.315667	0.946027
SRD5A1	-0.58	1541		0.255238	0.465405	-0.66	0.232222	0.907027	-0.83	0.136798	0.82438	-0.24	0.645965	0.982179
DCANP1	-0.58	1542		0.257267	0.466173	-0.41	0.448171	0.936905	-0.87	0.11959	0.79769	-0.47	0.387903	0.950303
LONRF1	-0.58	1543		0.259297	0.466534	-0.39	0.469499	0.940245	-0.85	0.127963	0.8138	-0.51	0.350572	0.948711
UBE2F	-0.58	1544		0.261265	0.467096	-0.84	0.132319	0.853437	-0.5	0.359634	0.936466	-0.41	0.448172	0.95326
OXLD1	-0.58	1545		0.262302	0.467424	-0.76	0.171381	0.861902	-0.68	0.21898	0.887693	-0.3	0.572016	0.971078
ALOX5	-0.58	1546		0.264917	0.467756	-0.76	0.171381	0.861902	-0.66	0.232222	0.891524	-0.32	0.548343	0.967775
WDR73	-0.58	1547		0.267246	0.468548	-0.61	0.267859	0.914614	-0.35	0.513719	0.945112	-0.78	0.160916	0.922234
MLPH	-0.58	1548		0.275801	0.469912	-0.22	0.687233	0.974036	-0.5	0.38384	0.936712	-1.01	0.088472	0.891238
MBOAT4	-0.58	1549		0.276647	0.470129	-0.47	0.387903	0.935375	-0.66	0.232222	0.891524	-0.62	0.260413	0.941594
WDR92	-0.58	1550		0.279012	0.470782	-0.54	0.324171	0.916516	-0.72	0.194029	0.868344	-0.48	0.378308	0.948711
SYCE1	-0.58	1551		0.28031	0.470772	-0.57	0.299106	0.916516	-0.6	0.275417	0.905096	-0.58	0.291109	0.945605
FBXO24	-0.58	1552		0.283861	0.471014	-0.53	0.332838	0.918853	-0.64	0.246043	0.895004	-0.57	0.299105	0.945605
LRRC8E	-0.58	1553		0.28901	0.471779	-0.61	0.267859	0.914614	-0.53	0.332839	0.926191	-0.59	0.283207	0.944009
MYH14	-0.58	1554		0.294741	0.472974	-0.89	0.15349	0.859198	-0.01	0.961782	0.986377	-0.84	0.176825	0.922234
SUMO2	-0.58	1555		0.299351	0.473275	-1.33	0.050074	0.718083	-0.17	0.777612	0.96727	-0.25	0.688333	0.983549
TMEM59L	-0.58	1556		0.301035	0.473417	-0.31	0.579871	0.961047	-0.8	0.172509	0.86576	-0.64	0.270513	0.944009
VTCN1	-0.58	1557		0.303503	0.473969	-1.13	0.07324	0.763695	-0.3	0.612099	0.958728	-0.3	0.612099	0.977122
SIRT6	-0.58	1558		0.309614	0.473929	-0.23	0.69167	0.974036	-0.46	0.44751	0.943283	-1.06	0.091736	0.899474
DNAH8	-0.58	1559		0.320035	0.474777	-0.41	0.471025	0.940245	-0.63	0.277763	0.905811	-0.7	0.229796	0.93818
NAE1	-0.58	1560		0.322089	0.474858	-0.59	0.30792	0.916516	-0.65	0.26342	0.903233	-0.51	0.374796	0.948711
SRSF2	-0.58	1561		0.324903	0.475558	0.12	0.857328	0.978905	-0.87	0.223739	0.891524	-1.01	0.160901	0.922234
UGT2B28	-0.58	1562		0.330059	0.476537	-0.38	0.526541	0.956793	-1.02	0.103985	0.785271	-0.33	0.579388	0.974983
DONSON	-0.58	1563		0.428092	0.487012	-1.09	0.131589	0.853437	-0.12	0.846472	0.977779	-0.52	0.456828	0.95326
POLR2L	-0.58	1564		0.467987	0.489799	-0.92	0.199422	0.883558	-0.49	0.482023	0.943572	-0.33	0.628725	0.979006
RNPS1	-0.58	1565		0.502282	0.491214	-0.59	0.401317	0.935375	-0.6	0.39372	0.939395	-0.54	0.440564	0.95326
EGFL8	-0.57	1566		0.0100359	0.216377	0.7	0.212514	0.882863	-1	0.07549	0.748153	-1.41	0.013997	0.57904
SARNP	-0.57	1567		0.0108633	0.222669	0.67	0.232222	0.8892	-1.47	0.010629	0.430065	-0.92	0.100589	0.902861
VMA21	-0.57	1568		0.0126157	0.237746	-0.88	0.135062	0.855592	0.72	0.223557	0.865086	-1.57	0.009948	0.550668
NCK1	-0.57	1569		0.0166231	0.263357	-1.52	0.008387	0.462666	0.57	0.307297	0.892391	-0.77	0.166076	0.922234
ANKRD39	-0.57	1570		0.0853204	0.406024	-1.08	0.055785	0.72662	-0.9	0.107854	0.785271	0.25	0.645965	0.958332
CHST5	-0.57	1571		0.0990464	0.415224	0.13	0.804564	0.976993	-1.41	0.013997	0.477977	-0.43	0.427498	0.953234
NLRP6	-0.57	1572		0.101022	0.415305	-1.09	0.053673	0.72662	-0.84	0.13232	0.823179	0.21	0.697517	0.9624
AZIN2	-0.57	1573		0.101524	0.415165	-1.13	0.0459	0.693172	0.21	0.697518	0.967171	-0.79	0.155842	0.9203
BMP5	-0.57	1574		0.117108	0.425427	-0.02	0.946631	0.987674	-0.03	0.93325	0.985525	-1.65	0.006956	0.504391
HNF1B	-0.57	1575		0.117141	0.425333	-1.5	0.009228	0.480709	-0.16	0.750509	0.96727	-0.06	0.887673	0.985501
SSR4	-0.57	1576		0.120254	0.427478	0.08	0.873738	0.978905	-1.36	0.017523	0.497453	-0.44	0.417344	0.950303
TSTA3	-0.57	1577		0.124818	0.430911	-0.88	0.157977	0.861902	0.3	0.623277	0.963696	-1.15	0.068566	0.85243
AP5Z1	-0.57	1578		0.125769	0.431446	-0.75	0.176848	0.864619	0.15	0.777426	0.97351	-1.11	0.04966	0.811662
TRH	-0.57	1579		0.134769	0.435811	-1.41	0.013997	0.540042	0	0.98588	0.987247	-0.32	0.548343	0.967775
SMPDL3B	-0.57	1580		0.145335	0.439487	-0.09	0.845935	0.983799	-1.4	0.014634	0.485173	-0.21	0.684514	0.983549
PCDHGA2	-0.57	1581		0.150457	0.440991	-0.43	0.427498	0.935375	0.02	0.957708	0.987514	-1.31	0.021809	0.650207
UPK2	-0.57	1582		0.150692	0.440901	-0.1	0.832073	0.982026	-0.22	0.671565	0.96289	-1.38	0.016017	0.582382
ZNF559	-0.57	1583		0.167797	0.444055	-0.01	0.957708	0.987674	-1.26	0.027023	0.562344	-0.45	0.407438	0.950303
FBXW11	-0.57	1584		0.172962	0.445917	-1.07	0.138461	0.855592	-1.06	0.141977	0.8332	0.41	0.562013	0.947753
ABHD6	-0.57	1585		0.179117	0.4477	-0.18	0.723845	0.974036	-1.26	0.027023	0.562344	-0.28	0.596204	0.974983
GYPC	-0.57	1586		0.185575	0.449723	-0.45	0.407438	0.935375	-1.2	0.034613	0.610913	-0.07	0.873739	0.985501
SNX9	-0.57	1587		0.189793	0.450798	-1.23	0.030592	0.638978	-0.25	0.633308	0.959683	-0.23	0.658714	0.983499
ATG12	-0.57	1588		0.194184	0.451941	-0.12	0.804564	0.977864	-1.18	0.037561	0.626571	-0.42	0.437707	0.95326
COA4	-0.57	1589		0.20292	0.454519	-1.12	0.047761	0.696597	-0.54	0.324171	0.919723	-0.04	0.91565	0.985501
NOMO2	-0.57	1590		0.205976	0.455827	-1.05	0.062624	0.743414	-0.04	0.91565	0.984486	-0.63	0.25315	0.93818
HCST	-0.57	1591		0.208789	0.455819	-0.37	0.491394	0.947236	-0.21	0.684514	0.96289	-1.14	0.044094	0.781165
C2orf69	-0.57	1592		0.216293	0.458274	-1.12	0.047761	0.696597	-0.42	0.437706	0.941857	-0.16	0.750509	0.983549
STAG3	-0.57	1593		0.221232	0.459225	-0.02	0.9436	0.987674	-0.92	0.10059	0.78461	-0.76	0.171381	0.922234
TBC1D30	-0.57	1594		0.222295	0.458964	-0.54	0.324172	0.916516	-0.14	0.777426	0.96727	-1.04	0.065044	0.850119
RASSF6	-0.57	1595		0.223246	0.458981	-0.02	0.9436	0.987674	-0.82	0.141337	0.831005	-0.86	0.123759	0.905823
EBF3	-0.57	1596		0.224325	0.45889	-1.07	0.057995	0.726939	-0.14	0.777426	0.96727	-0.49	0.368922	0.948711
LYN	-0.57	1597		0.229669	0.460867	-0.52	0.341655	0.918853	-0.14	0.777426	0.96727	-1.04	0.065044	0.850119
GAL3ST3	-0.57	1598		0.230499	0.461083	-0.14	0.777426	0.975318	-1.01	0.072739	0.74437	-0.56	0.307297	0.946027
AHCYL2	-0.57	1599		0.230582	0.461076	-0.14	0.777427	0.975318	-0.6	0.275417	0.905096	-0.98	0.081206	0.876126
SHPK	-0.57	1600		0.233455	0.461403	-0.99	0.078305	0.76734	-0.17	0.737201	0.965687	-0.56	0.307297	0.946027
SULT2A1	-0.57	1601		0.235894	0.46198	-1	0.07549	0.763695	-0.54	0.324171	0.919723	-0.17	0.737201	0.983549
DMPK	-0.57	1602		0.237135	0.462571	-1.03	0.067525	0.746767	-0.37	0.491394	0.943572	-0.32	0.548343	0.967775
NIPSNAP3A	-0.57	1603		0.241267	0.463566	-0.17	0.737201	0.975318	-0.54	0.324171	0.919723	-0.99	0.078305	0.863756
SUOX	-0.57	1604		0.246645	0.464131	-0.19	0.710633	0.974036	-0.54	0.324171	0.919723	-0.97	0.084209	0.880112
MYH9	-0.57	1605		0.249584	0.464928	-1.17	0.050154	0.718083	-0.18	0.737134	0.965687	-0.35	0.535	0.966095
DMRTC2	-0.57	1606		0.252191	0.465471	-0.4	0.458735	0.937872	-0.36	0.502471	0.943572	-0.96	0.087285	0.888437
KCNJ2	-0.57	1607		0.252772	0.465457	-0.27	0.608464	0.964697	-0.52	0.341654	0.933091	-0.93	0.097148	0.902861
ATRIP	-0.57	1608		0.253375	0.465239	-0.98	0.081206	0.777885	-0.43	0.427498	0.941857	-0.29	0.584027	0.974983
ZNF672	-0.57	1609		0.26181	0.467263	-0.65	0.239086	0.912184	-0.25	0.633308	0.959683	-0.82	0.141337	0.907643
GP9	-0.57	1610		0.26775	0.468543	-0.32	0.548343	0.957968	-0.88	0.115548	0.79146	-0.51	0.350573	0.948711
GCC1	-0.57	1611		0.267773	0.468478	-0.73	0.18817	0.869648	-0.27	0.608465	0.956435	-0.72	0.19403	0.922234
FOS	-0.57	1612		0.268088	0.468469	-0.82	0.141337	0.855592	-0.65	0.239085	0.893846	-0.23	0.658714	0.983499
SLC30A2	-0.57	1613		0.268995	0.468493	-0.76	0.17138	0.861902	-0.7	0.206239	0.877167	-0.25	0.633307	0.979006
SLAMF6	-0.57	1614		0.269163	0.468563	-0.39	0.469499	0.940245	-0.43	0.427498	0.941857	-0.89	0.111642	0.902861
CYP11B1	-0.57	1615		0.269681	0.468613	-0.23	0.658714	0.971599	-0.79	0.155843	0.848049	-0.68	0.21898	0.934461
SLC17A7	-0.57	1616		0.272837	0.468996	-0.57	0.299105	0.916516	-0.31	0.56016	0.947677	-0.83	0.136798	0.907643
ISG15	-0.57	1617		0.2792	0.470741	-0.8	0.150901	0.855592	-0.56	0.307297	0.913199	-0.35	0.51372	0.961644
CSNK1D	-0.57	1618		0.28965	0.471805	-0.45	0.407438	0.935375	-0.61	0.267859	0.903233	-0.66	0.232222	0.93818
HPS6	-0.57	1619		0.294443	0.473042	-0.66	0.232222	0.907027	-0.6	0.275417	0.905096	-0.45	0.407438	0.950303
JUNB	-0.57	1620		0.295569	0.472956	-0.33	0.55721	0.95826	-0.4	0.481333	0.943351	-0.98	0.097793	0.902861
ZNF549	-0.57	1621		0.298749	0.473207	-0.24	0.66268	0.973666	-0.59	0.30792	0.913199	-0.89	0.130901	0.907643
MTOR	-0.57	1622		0.30973	0.473985	-0.65	0.290614	0.916516	-0.05	0.911343	0.984486	-1.01	0.107281	0.902861
PRODH	-0.57	1623		0.315898	0.474364	-0.85	0.148162	0.855592	-0.41	0.471025	0.943351	-0.46	0.421211	0.951693
PROKR2	-0.57	1624		0.316792	0.474433	-0.72	0.217334	0.902184	-0.7	0.229797	0.891524	-0.3	0.591468	0.974983
LAMB4	-0.57	1625		0.326456	0.475579	-0.8	0.172509	0.861902	-0.4	0.481333	0.943351	-0.51	0.374797	0.948711
RNF20	-0.57	1626		0.332146	0.476918	-0.88	0.157977	0.861902	-0.13	0.811787	0.972429	-0.71	0.250106	0.93818
DYRK1B	-0.57	1627		0.332652	0.476902	-0.45	0.430927	0.935375	-0.69	0.236326	0.893846	-0.58	0.315793	0.946027
MATN3	-0.57	1628		0.337246	0.477641	-0.52	0.365907	0.932299	-0.58	0.315792	0.916082	-0.62	0.2851	0.944009
DYNLRB1	-0.57	1629		0.378634	0.482169	-0.79	0.202751	0.883558	-0.57	0.351374	0.933928	-0.34	0.568695	0.971078
AKAP14	-0.56	1630		0.0389113	0.337218	0.4	0.491799	0.955116	-1.7	0.005543	0.360295	-0.4	0.481333	0.955112
LIN28A	-0.56	1631		0.0431055	0.346884	-0.82	0.141336	0.855592	0.42	0.448171	0.928199	-1.29	0.023787	0.66419
UPRT	-0.56	1632		0.0435048	0.347656	-1.37	0.016748	0.581714	0.4	0.469499	0.932229	-0.72	0.194029	0.922234
APOBEC3F	-0.56	1633		0.0723549	0.394768	-1.1	0.080735	0.777885	-1.07	0.088878	0.769215	0.49	0.428939	0.930448
GMPPB	-0.56	1634		0.0774229	0.400866	-0.57	0.456575	0.937872	0.75	0.339367	0.902575	-1.88	0.021853	0.650207
AGGF1	-0.56	1635		0.0896428	0.407696	0.23	0.687233	0.965695	-0.43	0.45069	0.943351	-1.5	0.013466	0.57904
C17orf49	-0.56	1636		0.111862	0.421072	-1.42	0.018827	0.615871	0.2	0.724555	0.969086	-0.46	0.421211	0.951693
CEBPZ	-0.56	1637		0.132847	0.435336	-1.8	0.009557	0.480709	0.14	0.823707	0.976746	-0.03	0.94082	0.985727
MT3	-0.56	1638		0.135975	0.435786	-0.05	0.90162	0.987433	-1.44	0.012193	0.443703	-0.2	0.697517	0.983549
AKAP8	-0.56	1639		0.150135	0.441007	0.11	0.840339	0.978618	-0.44	0.440798	0.941857	-1.36	0.024027	0.664937
TXNDC15	-0.56	1640		0.15081	0.440756	-0.09	0.845936	0.983799	-1.4	0.014634	0.485173	-0.18	0.723845	0.983549
ATP2C2	-0.56	1641		0.161843	0.442858	0.09	0.859822	0.978905	-0.71	0.200074	0.874279	-1.07	0.057995	0.83423
GJD2	-0.56	1642		0.181717	0.448454	-0.12	0.804564	0.977864	-1.27	0.025913	0.558737	-0.3	0.572016	0.971078
PPP2CB	-0.56	1643		0.184983	0.449852	-0.42	0.437707	0.935375	-1.23	0.030592	0.582503	-0.04	0.91565	0.985501
RBBP9	-0.56	1644		0.195709	0.452664	-1.24	0.029324	0.638978	-0.16	0.750509	0.96727	-0.27	0.608465	0.975421
ZNF460	-0.56	1645		0.197241	0.453059	-0.14	0.777426	0.975318	-0.34	0.525142	0.946026	-1.21	0.033205	0.727399
METTL9	-0.56	1646		0.198704	0.452873	-0.08	0.859822	0.985676	-1.21	0.033205	0.600685	-0.38	0.480374	0.955112
ZNF732	-0.56	1647		0.198774	0.452798	0	0.98588	0.987644	-0.55	0.315668	0.916082	-1.14	0.044094	0.781165
FZD5	-0.56	1648		0.200603	0.45323	-0.9	0.107854	0.824623	0.03	0.9436	0.985594	-0.83	0.136798	0.907643
TRPM2	-0.56	1649		0.202225	0.454043	-0.04	0.91565	0.987674	-0.48	0.378308	0.936712	-1.16	0.040705	0.759989
C1orf226	-0.56	1650		0.215431	0.458152	-0.69	0.212514	0.892502	-1	0.075489	0.748153	0	0.971788	0.986802
METTL6	-0.56	1651		0.222998	0.459052	-0.1	0.832073	0.982026	-1.09	0.053672	0.681763	-0.49	0.368923	0.948711
PRKACA	-0.56	1652		0.224116	0.458807	-0.31	0.56016	0.95826	-1.13	0.0459	0.637138	-0.24	0.645965	0.982179
ZNF208	-0.56	1653		0.226382	0.45968	-0.25	0.633308	0.968868	-0.33	0.536709	0.946026	-1.11	0.04966	0.811662
FBXL14	-0.56	1654		0.237796	0.462552	-0.43	0.427498	0.935375	-0.17	0.737201	0.965687	-1.07	0.057995	0.83423
INPP4A	-0.56	1655		0.240234	0.463579	-0.04	0.91565	0.987674	-0.9	0.107854	0.785271	-0.73	0.18817	0.922234
CFAP65	-0.56	1656		0.240284	0.463536	-0.54	0.324172	0.916516	-0.11	0.818284	0.972429	-1.02	0.070078	0.85243
SMIM20	-0.56	1657		0.243267	0.464077	-1.15	0.054	0.72662	-0.01	0.959907	0.985525	-0.52	0.365907	0.948711
RRH	-0.56	1658		0.244424	0.46405	-0.11	0.818284	0.980311	-0.92	0.100589	0.78461	-0.66	0.232222	0.93818
ACAA1	-0.56	1659		0.258549	0.466479	-0.35	0.513719	0.955128	-0.98	0.081206	0.754056	-0.36	0.502471	0.957643
NKX6-3	-0.56	1660		0.260043	0.466808	-0.8	0.150901	0.855592	-0.11	0.818284	0.972429	-0.76	0.171381	0.922234
FERMT2	-0.56	1661		0.261066	0.467081	-0.45	0.407438	0.935375	-0.97	0.084209	0.754448	-0.26	0.620808	0.977122
CCDC84	-0.56	1662		0.265564	0.468059	-0.23	0.674938	0.973666	-1.14	0.055986	0.684798	-0.31	0.579872	0.974983
LDB2	-0.56	1663		0.266754	0.468479	-0.14	0.777426	0.975318	-0.8	0.150901	0.84356	-0.73	0.18817	0.922234
SHISA2	-0.56	1664		0.269844	0.468635	-0.42	0.437706	0.935375	-0.32	0.548343	0.946026	-0.94	0.093754	0.900395
MYCBP2	-0.56	1665		0.270287	0.468701	-0.16	0.76256	0.975318	-0.39	0.491799	0.943572	-1.12	0.060166	0.841581
UGGT2	-0.56	1666		0.272903	0.468929	-0.93	0.097148	0.815211	-0.47	0.387903	0.936712	-0.27	0.608464	0.975421
GCM1	-0.56	1667		0.276173	0.469995	-0.43	0.427498	0.935375	-0.91	0.104191	0.785271	-0.34	0.525142	0.965064
RPTN	-0.56	1668		0.278203	0.470686	-0.49	0.368923	0.932299	-0.87	0.11959	0.79769	-0.33	0.536709	0.966095
ATP6V1G3	-0.56	1669		0.280073	0.470769	-0.74	0.182452	0.864619	-0.2	0.697518	0.96289	-0.73	0.18817	0.922234
DENND2D	-0.56	1670		0.281778	0.470663	-0.8	0.150901	0.855592	-0.25	0.633307	0.959683	-0.63	0.25315	0.93818
ANP32A	-0.56	1671		0.281797	0.470639	-1.08	0.069394	0.75977	-0.26	0.638509	0.959683	-0.34	0.546066	0.967775
GNRHR	-0.56	1672		0.282173	0.47064	-0.44	0.417344	0.935375	-0.86	0.123759	0.807776	-0.39	0.469499	0.95326
CLPSL1	-0.56	1673		0.283303	0.4711	-0.45	0.407438	0.935375	-0.33	0.536709	0.946026	-0.89	0.111642	0.902861
ASAP3	-0.56	1674		0.289037	0.471722	-0.32	0.548343	0.957968	-0.62	0.260413	0.901025	-0.75	0.176848	0.922234
PTCH2	-0.56	1675		0.293665	0.472782	-0.64	0.246043	0.913979	-0.75	0.176847	0.866332	-0.28	0.596205	0.974983
COPS6	-0.56	1676		0.299531	0.473268	-0.6	0.300138	0.916516	-0.94	0.111573	0.787601	-0.13	0.801199	0.985501
FOSL2	-0.56	1677		0.300331	0.473343	-0.44	0.417344	0.935375	-0.72	0.194029	0.868344	-0.53	0.332839	0.946027
SPINK9	-0.56	1678		0.301226	0.47338	-0.67	0.225496	0.902184	-0.36	0.502471	0.943572	-0.65	0.239085	0.93818
EBF2	-0.56	1679		0.302881	0.473926	-0.38	0.480374	0.944539	-0.69	0.212513	0.88119	-0.61	0.267858	0.941937
NBEA	-0.56	1680		0.303402	0.473925	-0.45	0.407438	0.935375	-0.49	0.368922	0.936466	-0.74	0.182452	0.922234
LCE2D	-0.56	1681		0.305455	0.474209	-0.72	0.19403	0.877345	-0.46	0.397586	0.939395	-0.5	0.359633	0.948711
BET1L	-0.56	1682		0.305618	0.474226	-0.54	0.324171	0.916516	-0.74	0.182452	0.866332	-0.39	0.469499	0.95326
CPNE5	-0.56	1683		0.305955	0.474152	-0.62	0.260413	0.913979	-0.47	0.387903	0.936712	-0.6	0.275417	0.944009
NKAIN3	-0.56	1684		0.306019	0.474089	-0.61	0.267859	0.914614	-0.61	0.267858	0.903233	-0.47	0.387903	0.950303
MIA	-0.56	1685		0.306854	0.474151	-0.64	0.246043	0.913979	-0.54	0.324171	0.919723	-0.51	0.350572	0.948711
CLVS1	-0.56	1686		0.307468	0.47388	-0.59	0.283207	0.916516	-0.7	0.206238	0.877167	-0.38	0.480374	0.955112
PEAR1	-0.56	1687		0.310825	0.473988	-0.58	0.291109	0.916516	-0.47	0.387903	0.936712	-0.63	0.25315	0.93818
CDC37	-0.56	1688		0.312715	0.473757	-0.82	0.250223	0.913979	0.18	0.792867	0.97551	-1.05	0.145601	0.907643
DYNC1I1	-0.56	1689		0.314927	0.474084	-0.9	0.126811	0.845096	-0.2	0.712078	0.96289	-0.57	0.323807	0.946027
GEMIN5	-0.56	1690		0.328445	0.476076	-0.85	0.148161	0.855592	-0.41	0.471025	0.943351	-0.43	0.45069	0.95326
MAU2	-0.56	1691		0.332654	0.476868	-1.08	0.135008	0.855592	0.14	0.835704	0.978168	-0.76	0.285044	0.944009
SRSF11	-0.56	1692		0.336985	0.477519	-0.33	0.55721	0.95826	-0.51	0.374797	0.936712	-0.83	0.15753	0.922234
KNSTRN	-0.56	1693		0.339096	0.477905	-0.67	0.249616	0.913979	-0.31	0.579871	0.952822	-0.7	0.229797	0.93818
EP400	-0.56	1694		0.348703	0.478718	-0.39	0.491799	0.947236	-0.68	0.242921	0.895004	-0.61	0.292507	0.945605
RRP1B	-0.56	1695		0.360541	0.479826	-0.48	0.402273	0.935375	-0.56	0.331925	0.926191	-0.63	0.277763	0.944009
HRK	-0.56	1696		0.386	0.482911	-0.17	0.777612	0.975318	-0.4	0.532739	0.946026	-1.1	0.101297	0.902861
SRSF8	-0.56	1697		0.392189	0.48313	-0.06	0.90546	0.987674	-0.82	0.215752	0.887693	-0.81	0.221168	0.937054
WEE1	-0.56	1698		0.474277	0.48984	-0.1	0.868217	0.985676	-0.66	0.350128	0.933928	-0.91	0.204119	0.930164
GLMN	-0.55	1699		0.0279269	0.310142	-0.99	0.078305	0.76734	0.55	0.324172	0.895372	-1.21	0.033205	0.727399
COLGALT2	-0.55	1700		0.0280303	0.31039	-1	0.07549	0.763695	-1.2	0.034612	0.610913	0.55	0.324171	0.901484
ZMAT5	-0.55	1701		0.0340227	0.325399	-1.02	0.070079	0.75977	-1.15	0.042387	0.629709	0.5	0.368922	0.910104
SH2D4A	-0.55	1702		0.0348126	0.327027	0.57	0.331925	0.922489	-1.3	0.030513	0.582503	-0.94	0.111573	0.902861
PABPC4	-0.55	1703		0.0873312	0.407112	0.21	0.697517	0.966809	-0.5	0.359634	0.936466	-1.38	0.016017	0.582382
CRISP2	-0.55	1704		0.087957	0.407243	-0.32	0.59014	0.962177	0.31	0.612099	0.963696	-1.64	0.011237	0.565112
WASF2	-0.55	1705		0.0883169	0.407635	-0.78	0.208301	0.890765	-1.31	0.039513	0.629709	0.42	0.496056	0.943068
TCF7L2	-0.55	1706		0.119203	0.426692	-1.12	0.047761	0.696597	-0.74	0.182451	0.866332	0.19	0.723846	0.963612
BRD2	-0.55	1707		0.13094	0.434348	-0.02	0.946631	0.987674	-0.01	0.959907	0.985525	-1.62	0.007977	0.516276
PRSS56	-0.55	1708		0.14101	0.43799	-1.26	0.035675	0.657901	-0.59	0.30792	0.913199	0.19	0.737134	0.964624
ANAPC5	-0.55	1709		0.15636	0.441467	0.04	0.933251	0.98529	-1.47	0.015306	0.490069	-0.24	0.66268	0.983546
TDRKH	-0.55	1710		0.159562	0.442048	-1.38	0.016017	0.572914	-0.24	0.645966	0.959683	-0.02	0.9436	0.985727
OR2Z1	-0.55	1711		0.16299	0.442885	0.08	0.873738	0.978905	-0.56	0.307297	0.913199	-1.18	0.037561	0.750738
MDM2	-0.55	1712		0.171339	0.445652	0	0.973299	0.987674	-0.16	0.762559	0.96727	-1.48	0.014671	0.57904
FADS1	-0.55	1713		0.184733	0.449863	-1.13	0.045901	0.693172	0.05	0.91565	0.984118	-0.58	0.291109	0.945605
NELFCD	-0.55	1714		0.185351	0.449884	-0.02	0.9436	0.987674	-0.34	0.525142	0.946026	-1.28	0.02482	0.668704
C1orf115	-0.55	1715		0.185511	0.449753	-1.3	0.022793	0.615871	-0.12	0.804564	0.970316	-0.22	0.671565	0.983546
RHBDL3	-0.55	1716		0.185751	0.449729	-1.3	0.022793	0.615871	-0.13	0.790933	0.969635	-0.21	0.684515	0.983549
CBX8	-0.55	1717		0.204893	0.455423	0.02	0.957708	0.98569	-1.1	0.051634	0.67046	-0.58	0.291109	0.945605
CRYAB	-0.55	1718		0.215639	0.458084	-1.21	0.056019	0.72662	0.14	0.811787	0.976341	-0.58	0.343348	0.948711
ISCA2	-0.55	1719		0.230819	0.461234	-0.44	0.440798	0.935887	-1.23	0.040047	0.629709	0	0.986618	0.987662
UCK2	-0.55	1720		0.238169	0.4628	-0.23	0.658714	0.971599	-1.11	0.04966	0.657367	-0.31	0.56016	0.970681
CGAS	-0.55	1721		0.239504	0.463387	-0.52	0.341655	0.918853	-0.1	0.832073	0.973351	-1.04	0.065045	0.850119
PNP	-0.55	1722		0.248593	0.464759	-0.19	0.710633	0.974036	-1.06	0.060279	0.700541	-0.4	0.458734	0.95326
SHISA9	-0.55	1723		0.249537	0.464972	-0.85	0.127963	0.845096	-0.05	0.90162	0.982287	-0.76	0.171381	0.922234
HOXB2	-0.55	1724		0.252323	0.465511	-0.89	0.111642	0.827005	-0.03	0.929593	0.985525	-0.72	0.194029	0.922234
WDR59	-0.55	1725		0.252791	0.46543	-0.38	0.480374	0.944539	-1.06	0.06028	0.700541	-0.2	0.697517	0.983549
PYGL	-0.55	1726		0.253681	0.46518	-0.1	0.832072	0.982026	-0.62	0.260413	0.901025	-0.94	0.093755	0.900395
CCDC88B	-0.55	1727		0.264929	0.467723	-0.15	0.76397	0.975318	-0.95	0.090499	0.769813	-0.55	0.315668	0.946027
CCDC28B	-0.55	1728		0.265116	0.467812	-0.65	0.239085	0.912184	-0.13	0.790933	0.969635	-0.88	0.115549	0.902861
KBTBD4	-0.55	1729		0.268816	0.468585	-0.47	0.387903	0.935375	-0.97	0.084209	0.754448	-0.21	0.684515	0.983549
PPP1R11	-0.55	1730		0.269974	0.468669	-0.98	0.081206	0.777885	-0.46	0.397585	0.939395	-0.2	0.697517	0.983549
GDF11	-0.55	1731		0.270234	0.468823	-0.99	0.078305	0.76734	-0.33	0.53671	0.946026	-0.33	0.53671	0.966095
C10orf105	-0.55	1732		0.273841	0.469318	-0.84	0.132319	0.853437	-0.16	0.750509	0.96727	-0.66	0.232222	0.93818
VLDLR	-0.55	1733		0.278877	0.470746	-0.8	0.1509	0.855592	-0.7	0.206238	0.877167	-0.15	0.76397	0.984187
SERPINB4	-0.55	1734		0.278885	0.470711	-0.11	0.82718	0.982026	-1.11	0.062384	0.705186	-0.42	0.460768	0.95326
ACAP2	-0.55	1735		0.28311	0.471094	-0.83	0.136799	0.855592	-0.62	0.260413	0.901025	-0.21	0.684515	0.983549
DAGLB	-0.55	1736		0.286208	0.471835	-0.92	0.10059	0.819833	-0.36	0.502471	0.943572	-0.37	0.491394	0.957643
MFSD9	-0.55	1737		0.288123	0.471785	-0.87	0.11959	0.837577	-0.29	0.584027	0.952822	-0.5	0.359634	0.948711
OXT	-0.55	1738		0.289152	0.471618	-0.7	0.206238	0.883558	-0.74	0.182452	0.866332	-0.22	0.671565	0.983546
OR2T34	-0.55	1739		0.291656	0.472396	-0.08	0.866689	0.985676	-0.97	0.101146	0.78461	-0.61	0.292507	0.945605
LILRA2	-0.55	1740		0.293689	0.472763	-0.72	0.19403	0.877345	-0.73	0.18817	0.866332	-0.19	0.710633	0.983549
KAZN	-0.55	1741		0.294453	0.47301	-0.39	0.469499	0.940245	-0.38	0.480374	0.943351	-0.88	0.115549	0.902861
PPP1R16B	-0.55	1742		0.29988	0.473401	-0.21	0.699627	0.974036	-1.04	0.079831	0.754056	-0.4	0.481333	0.955112
PRRT4	-0.55	1743		0.301103	0.473435	-0.49	0.368922	0.932299	-0.81	0.146034	0.834164	-0.36	0.502471	0.957643
SPAG4	-0.55	1744		0.301571	0.473353	-0.73	0.18817	0.869648	-0.23	0.658715	0.96269	-0.68	0.21898	0.934461
SIRPD	-0.55	1745		0.302624	0.473792	-0.96	0.104529	0.824623	-0.11	0.82718	0.973351	-0.58	0.315792	0.946027
SNX17	-0.55	1746		0.303302	0.47396	-0.24	0.645965	0.96988	-0.73	0.18817	0.866332	-0.67	0.225497	0.937054
MRPL43	-0.55	1747		0.307766	0.473929	-1.19	0.059969	0.734163	-0.34	0.568695	0.952822	-0.12	0.824076	0.985501
GTF2H4	-0.55	1748		0.308565	0.473962	-0.75	0.176848	0.864619	-0.32	0.548343	0.946026	-0.58	0.291109	0.945605
CDC25C	-0.55	1749		0.309105	0.474169	-0.33	0.55721	0.95826	-1.03	0.082659	0.754448	-0.28	0.614758	0.977122
PRDM15	-0.55	1750		0.3096	0.473956	-0.33	0.536709	0.956793	-0.51	0.350573	0.933928	-0.8	0.1509	0.911251
HEXA	-0.55	1751		0.31308	0.473708	-0.74	0.182452	0.864619	-0.59	0.283207	0.905811	-0.31	0.56016	0.970681
EBLN2	-0.55	1752		0.315843	0.474358	-0.71	0.200074	0.883558	-0.32	0.548344	0.946026	-0.61	0.267859	0.941937
ATF6B	-0.55	1753		0.316826	0.474385	-0.63	0.25315	0.913979	-0.41	0.448172	0.943283	-0.62	0.260412	0.941594
SMIM9	-0.55	1754		0.319234	0.47456	-0.45	0.407438	0.935375	-0.56	0.307297	0.913199	-0.65	0.239086	0.93818
GJC1	-0.55	1755		0.319411	0.474549	-0.7	0.206239	0.883558	-0.41	0.448172	0.943283	-0.54	0.324172	0.946027
FFAR1	-0.55	1756		0.321289	0.474975	-0.35	0.535	0.956793	-0.36	0.523973	0.946026	-0.95	0.10798	0.902861
SNRNP35	-0.55	1757		0.322566	0.474822	-0.6	0.275417	0.914614	-0.51	0.350572	0.933928	-0.55	0.315667	0.946027
SLC44A5	-0.55	1758		0.326757	0.4757	-0.49	0.368922	0.932299	-0.46	0.397586	0.939395	-0.69	0.212514	0.934461
ARHGEF26	-0.55	1759		0.327402	0.475645	-0.51	0.350573	0.92195	-0.45	0.407438	0.941857	-0.68	0.21898	0.934461
TCN2	-0.55	1760		0.346	0.478894	-0.82	0.162448	0.861902	-0.44	0.440799	0.941857	-0.4	0.481333	0.955112
EFCAB11	-0.55	1761		0.362817	0.480057	-0.48	0.402273	0.935375	-0.68	0.242921	0.895004	-0.5	0.38384	0.950303
NUDC	-0.55	1762		0.416457	0.485965	-0.93	0.16258	0.861902	-0.11	0.846815	0.977779	-0.61	0.350867	0.948711
VPS52	-0.55	1763		0.468518	0.489759	-0.83	0.244775	0.913979	0	0.988954	0.989057	-0.82	0.250223	0.93818
BEST1	-0.54	1764		0.0137526	0.242441	-1.05	0.077122	0.76734	-1.37	0.023081	0.543987	0.78	0.188432	0.850632
CDK11A	-0.54	1765		0.0174584	0.270311	-1.01	0.107281	0.824623	-1.46	0.022746	0.543987	0.83	0.18688	0.850632
KMT5C	-0.54	1766		0.0347167	0.326906	-1.39	0.015338	0.559688	-0.72	0.194029	0.868344	0.49	0.378308	0.911147
EXOC6B	-0.54	1767		0.0788028	0.401964	-0.83	0.15753	0.861902	-1.2	0.044812	0.637138	0.4	0.491799	0.943068
DTX3	-0.54	1768		0.080803	0.403291	-0.82	0.18688	0.869648	-1.28	0.043931	0.635453	0.48	0.438164	0.933345
DEDD2	-0.54	1769		0.0857533	0.406028	-0.81	0.146033	0.855592	-1.13	0.0459	0.637138	0.3	0.584027	0.948626
GALNT14	-0.54	1770		0.0924151	0.409747	-1.06	0.06028	0.734163	0.3	0.584027	0.961048	-0.86	0.123759	0.905823
GAPDH	-0.54	1771		0.107267	0.419246	-1.21	0.056019	0.72662	-0.82	0.18688	0.866332	0.4	0.516258	0.943068
LRRC8D	-0.54	1772		0.150135	0.44094	-0.16	0.750509	0.975318	-1.43	0.012757	0.455435	-0.03	0.929592	0.985539
ZNF768	-0.54	1773		0.150479	0.440892	0.1	0.845936	0.978618	-1.27	0.025912	0.558737	-0.45	0.407438	0.950303
RSU1	-0.54	1774		0.153214	0.441422	-1.04	0.097691	0.815211	0.31	0.612099	0.963696	-0.89	0.153489	0.9203
TXLNB	-0.54	1775		0.169704	0.444998	-0.03	0.929592	0.987674	-0.23	0.658714	0.96269	-1.36	0.017522	0.593877
GNAI1	-0.54	1776		0.186465	0.450221	-0.06	0.893221	0.987433	-1.44	0.017347	0.497453	-0.13	0.801199	0.985501
TXLNG	-0.54	1777		0.19861	0.452973	-1.41	0.01964	0.615871	-0.02	0.946631	0.985525	-0.18	0.737133	0.983549
CCL24	-0.54	1778		0.221832	0.459196	-0.05	0.90162	0.987433	-1.15	0.042387	0.629709	-0.43	0.427498	0.953234
TICAM1	-0.54	1779		0.228338	0.460299	-0.32	0.568521	0.959087	0	0.986619	0.987768	-1.3	0.030513	0.704845
DACT1	-0.54	1780		0.247822	0.464535	-0.15	0.76397	0.975318	-1.08	0.055786	0.684798	-0.4	0.458734	0.95326
RAD54L2	-0.54	1781		0.251418	0.465476	-0.96	0.104529	0.824623	-0.73	0.211255	0.88119	0.06	0.90652	0.982922
UBE2E3	-0.54	1782		0.252425	0.465431	-0.32	0.548344	0.957968	-0.23	0.658714	0.96269	-1.08	0.055786	0.826501
PLCB1	-0.54	1783		0.25312	0.465304	-1.04	0.065044	0.746767	-0.06	0.887673	0.982079	-0.51	0.350572	0.948711
POU3F4	-0.54	1784		0.256465	0.465796	-1.03	0.067525	0.746767	-0.51	0.350573	0.933928	-0.07	0.873738	0.985501
CLCN1	-0.54	1785		0.262052	0.467405	-1.22	0.04156	0.677804	-0.18	0.737134	0.965687	-0.21	0.699627	0.983549
TUBG2	-0.54	1786		0.264728	0.467751	-0.88	0.115548	0.831634	-0.69	0.212514	0.88119	-0.06	0.887673	0.985501
SPINK4	-0.54	1787		0.266554	0.468422	-0.53	0.332838	0.918853	-0.99	0.078305	0.752319	-0.09	0.845936	0.985501
PRMT9	-0.54	1788		0.269063	0.468513	-0.95	0.090499	0.804455	-0.07	0.873738	0.979889	-0.59	0.283207	0.944009
SPAG1	-0.54	1789		0.270726	0.468593	-0.47	0.411665	0.935375	-0.02	0.94663	0.985525	-1.13	0.058058	0.83423
GRK5	-0.54	1790		0.271015	0.468645	-1.16	0.052053	0.71999	-0.08	0.866688	0.979889	-0.38	0.5024	0.957643
AGRN	-0.54	1791		0.272271	0.468903	-0.4	0.458734	0.937872	-1.01	0.072739	0.74437	-0.21	0.684514	0.983549
IQCF3	-0.54	1792		0.274738	0.469625	-0.31	0.560159	0.95826	-0.32	0.548344	0.946026	-1	0.07549	0.863756
NUP155	-0.54	1793		0.283007	0.471169	0.17	0.789096	0.975404	-0.86	0.195098	0.872295	-0.94	0.1583	0.922234
SMPD3	-0.54	1794		0.286161	0.471917	-1.14	0.055986	0.72662	-0.17	0.749835	0.96727	-0.3	0.591467	0.974983
HTR3C	-0.54	1795		0.28786	0.471761	-0.9	0.107854	0.824623	-0.14	0.777426	0.96727	-0.57	0.299105	0.945605
FGF3	-0.54	1796		0.291164	0.472337	-0.24	0.645965	0.96988	-0.93	0.097148	0.777813	-0.45	0.407438	0.950303
DNAJC28	-0.54	1797		0.294856	0.473031	-0.7	0.229796	0.907027	-0.93	0.115212	0.79146	0	0.986619	0.987252
DLGAP1	-0.54	1798		0.296204	0.472855	-0.18	0.723846	0.974036	-0.68	0.21898	0.887693	-0.77	0.166076	0.922234
PNLDC1	-0.54	1799		0.297541	0.472908	-0.76	0.17138	0.861902	-0.7	0.206239	0.877167	-0.16	0.750509	0.983549
NPTX1	-0.54	1800		0.298029	0.473119	-0.18	0.723846	0.974036	-0.56	0.307297	0.913199	-0.87	0.11959	0.902861
QKI	-0.54	1801		0.301414	0.47334	-0.08	0.866689	0.985676	-0.52	0.365907	0.936466	-1.02	0.085513	0.883865
MARCHF11	-0.54	1802		0.30497	0.474162	-0.8	0.1509	0.855592	-0.21	0.684514	0.96289	-0.61	0.267859	0.941937
TSG101	-0.54	1803		0.305703	0.474257	-0.24	0.645965	0.96988	-0.5	0.359634	0.936466	-0.87	0.11959	0.902861
XBP1	-0.54	1804		0.306929	0.474173	-0.76	0.17138	0.861902	-0.67	0.225496	0.891524	-0.18	0.723846	0.983549
BCKDHA	-0.54	1805		0.30726	0.474134	-0.24	0.645965	0.96988	-0.63	0.25315	0.897307	-0.76	0.17138	0.922234
RFX1	-0.54	1806		0.308412	0.473877	-0.21	0.684515	0.973666	-0.68	0.21898	0.887693	-0.73	0.18817	0.922234
OR2L13	-0.54	1807		0.313936	0.473749	-0.26	0.620808	0.968547	-0.78	0.160915	0.857339	-0.58	0.291109	0.945605
CAMKV	-0.54	1808		0.314516	0.473908	-0.46	0.397585	0.935375	-0.36	0.502471	0.943572	-0.81	0.146033	0.907643
EPPIN	-0.54	1809		0.320237	0.474786	-0.78	0.160915	0.861902	-0.41	0.448172	0.943283	-0.44	0.417345	0.950303
SLC12A7	-0.54	1810		0.320861	0.474976	-0.67	0.225496	0.902184	-0.31	0.560159	0.947677	-0.65	0.239085	0.93818
LBX2	-0.54	1811		0.321412	0.47496	-0.22	0.687233	0.974036	-0.98	0.097794	0.777813	-0.43	0.45069	0.95326
MKRN2OS	-0.54	1812		0.324776	0.475571	-0.58	0.291109	0.916516	-0.35	0.51372	0.945112	-0.7	0.206239	0.930164
TTLL10	-0.54	1813		0.325477	0.475487	-0.66	0.256435	0.913979	-0.1	0.840339	0.977779	-0.86	0.143665	0.907643
SMAP2	-0.54	1814		0.329325	0.476417	-0.17	0.763013	0.975318	-0.27	0.64578	0.959683	-1.17	0.064131	0.850119
BCS1L	-0.54	1815		0.332299	0.476925	-0.41	0.448171	0.936905	-0.58	0.291109	0.905811	-0.64	0.246043	0.93818
CEACAM16	-0.54	1816		0.333886	0.477072	-0.63	0.25315	0.913979	-0.43	0.427497	0.941857	-0.57	0.299106	0.945605
OR51B6	-0.54	1817		0.337913	0.47753	-0.52	0.341654	0.918853	-0.52	0.341654	0.933091	-0.59	0.283208	0.944009
CACNB3	-0.54	1818		0.338726	0.477882	-0.44	0.417344	0.935375	-0.46	0.397585	0.939395	-0.71	0.200074	0.92746
FAM186A	-0.54	1819		0.339249	0.477912	-0.66	0.256435	0.913979	-0.15	0.775458	0.96727	-0.81	0.167401	0.922234
HLA-F	-0.54	1820		0.341431	0.47824	-0.43	0.427498	0.935375	-0.5	0.359634	0.936466	-0.68	0.21898	0.934461
CCDC175	-0.54	1821		0.348283	0.478798	-0.54	0.324172	0.916516	-0.5	0.359634	0.936466	-0.57	0.299106	0.945605
PIGB	-0.54	1822		0.351388	0.479184	-0.83	0.181831	0.864619	0	0.987253	0.987768	-0.8	0.197337	0.92746
ZSCAN20	-0.54	1823		0.370598	0.481244	-0.29	0.603061	0.964697	-0.57	0.323807	0.919723	-0.75	0.199563	0.92746
LOC286238	-0.54	1824		0.379288	0.482084	-0.54	0.348645	0.92195	-0.45	0.430927	0.941857	-0.64	0.270513	0.944009
EIF4ENIF1	-0.54	1825		0.379671	0.482079	-0.55	0.34017	0.918853	-0.45	0.430927	0.941857	-0.63	0.277763	0.944009
PFAS	-0.54	1826		0.405731	0.484175	-0.79	0.202751	0.883558	-0.57	0.351375	0.933928	-0.27	0.64578	0.982179
DUSP10	-0.54	1827		0.431413	0.487606	-0.55	0.367728	0.932299	-0.7	0.256539	0.901025	-0.36	0.547369	0.967775
NPY4R	-0.54	1828		0.433071	0.487696	-0.41	0.496056	0.948696	-0.6	0.327638	0.926191	-0.61	0.320042	0.946027
NAA38	-0.54	1829		0.459323	0.489782	-0.43	0.504076	0.951535	-0.31	0.623747	0.959683	-0.88	0.18531	0.922234
UNC50	-0.53	1830		0.0211601	0.285459	-0.61	0.267858	0.914614	-1.56	0.006924	0.383394	0.56	0.315668	0.900215
HGS	-0.53	1831		0.024433	0.295211	-1.86	0.001499	0.209815	0.33	0.548343	0.951833	-0.08	0.859822	0.985501
TVP23C	-0.53	1832		0.0260678	0.303565	-1.69	0.00367	0.331241	0.45	0.417344	0.918945	-0.36	0.50247	0.957643
EIF5	-0.53	1833		0.0317861	0.319522	0.85	0.205208	0.875289	-1.36	0.045403	0.637138	-1.08	0.107419	0.902861
PRXL2B	-0.53	1834		0.0324074	0.320712	-0.55	0.315668	0.916516	-1.52	0.008387	0.411086	0.48	0.387903	0.914864
PARK7	-0.53	1835		0.06591	0.387102	-0.34	0.546066	0.957968	0.33	0.568521	0.958392	-1.6	0.0087	0.527002
HAUS4	-0.53	1836		0.0972683	0.413866	-0.76	0.171381	0.861902	-1.13	0.0459	0.637138	0.29	0.596205	0.951288
H4C5	-0.53	1837		0.0998391	0.415699	-0.92	0.100589	0.819833	0.29	0.596205	0.963696	-0.98	0.081206	0.876126
HHLA3	-0.53	1838		0.107653	0.419174	-1.07	0.057995	0.726939	0.27	0.620808	0.963696	-0.8	0.1509	0.911251
PEX5	-0.53	1839		0.112159	0.42147	-0.94	0.093754	0.811102	-0.93	0.097148	0.777813	0.26	0.633308	0.957647
OGG1	-0.53	1840		0.11879	0.426406	-1.44	0.012192	0.519754	0.1	0.845936	0.978168	-0.27	0.608465	0.975421
POLE4	-0.53	1841		0.130951	0.434293	-1.16	0.040705	0.677804	0.19	0.723845	0.969086	-0.64	0.246043	0.93818
GRIN2C	-0.53	1842		0.136433	0.435954	-1.3	0.022793	0.615871	-0.43	0.427498	0.941857	0.14	0.790934	0.971739
GRK6	-0.53	1843		0.144058	0.439067	-1.06	0.06028	0.734163	0.18	0.737201	0.969086	-0.73	0.18817	0.922234
GLT6D1	-0.53	1844		0.154789	0.441217	-0.66	0.232222	0.907027	0.15	0.777426	0.97351	-1.1	0.051634	0.812861
LASP1	-0.53	1845		0.157641	0.441455	-0.71	0.223557	0.902184	-1.11	0.062383	0.705186	0.23	0.687232	0.9624
PRPF6	-0.53	1846		0.171726	0.445784	0.24	0.710173	0.966809	-1.56	0.023087	0.543987	-0.27	0.666439	0.983546
CHRNA10	-0.53	1847		0.173824	0.446	0.11	0.832073	0.977823	-1.15	0.042387	0.629709	-0.55	0.315668	0.946027
PLEK2	-0.53	1848		0.175498	0.446389	-0.89	0.111642	0.827005	-0.85	0.127963	0.8138	0.14	0.790934	0.971739
APRT	-0.53	1849		0.184206	0.449502	0.23	0.703417	0.966809	-0.61	0.320043	0.919723	-1.22	0.054107	0.821618
IRGQ	-0.53	1850		0.192463	0.451569	-0.21	0.684514	0.973666	-0.07	0.873738	0.979889	-1.31	0.02181	0.650207
WFDC5	-0.53	1851		0.19682	0.452858	-0.91	0.104191	0.824623	0.11	0.832073	0.976746	-0.79	0.155843	0.9203
HTR1F	-0.53	1852		0.208226	0.455515	-0.82	0.141336	0.855592	0.08	0.873739	0.98017	-0.87	0.11959	0.902861
DNAJB5	-0.53	1853		0.214534	0.458092	0.06	0.90652	0.984308	-0.42	0.460768	0.943351	-1.25	0.037076	0.750738
ARHGAP19	-0.53	1854		0.221941	0.459218	-0.45	0.407438	0.935375	0	0.985881	0.987247	-1.16	0.040705	0.759989
HSDL2	-0.53	1855		0.23158	0.461277	-0.34	0.525142	0.956793	-1.18	0.037561	0.626571	-0.06	0.887673	0.985501
STX1B	-0.53	1856		0.243303	0.464021	-1.13	0.0459	0.693172	-0.12	0.804564	0.970316	-0.35	0.51372	0.961644
LARP6	-0.53	1857		0.245841	0.463963	-0.54	0.348645	0.92195	-1.12	0.060166	0.700541	0.05	0.919868	0.98346
KIZ	-0.53	1858		0.252151	0.465521	0.09	0.866688	0.978905	-0.9	0.126812	0.8138	-0.78	0.18301	0.922234
MT1B	-0.53	1859		0.264877	0.467761	-1.09	0.053673	0.72662	-0.19	0.710633	0.96289	-0.3	0.572016	0.971078
C9orf129	-0.53	1860		0.270474	0.468617	-0.5	0.359634	0.928337	-1	0.07549	0.748153	-0.1	0.832073	0.985501
SOX17	-0.53	1861		0.275584	0.469927	-0.2	0.697517	0.974036	-1.04	0.065044	0.71037	-0.35	0.51372	0.961644
NTHL1	-0.53	1862		0.279871	0.470797	-1.03	0.067525	0.746767	-0.24	0.645966	0.959683	-0.32	0.548343	0.967775
ZNF365	-0.53	1863		0.280449	0.470729	-0.8	0.150901	0.855592	-0.77	0.166076	0.862632	-0.01	0.957708	0.986802
FRRS1L	-0.53	1864		0.2809	0.47088	-0.89	0.111642	0.827005	-0.65	0.239086	0.893846	-0.05	0.90162	0.985501
BRK1	-0.53	1865		0.281217	0.470953	-1.03	0.067526	0.746767	-0.36	0.502471	0.943572	-0.19	0.710633	0.983549
NGFR	-0.53	1866		0.282077	0.470597	-0.26	0.620808	0.968547	-0.33	0.53671	0.946026	-1.01	0.072738	0.858008
CLCA4	-0.53	1867		0.289112	0.471665	-0.01	0.959907	0.987674	-0.49	0.392985	0.939395	-1.09	0.066973	0.850119
S100A7A	-0.53	1868		0.291172	0.472304	-0.91	0.104192	0.824623	-0.55	0.315668	0.916082	-0.14	0.777426	0.985501
JDP2	-0.53	1869		0.295165	0.472973	-0.68	0.21898	0.902184	-0.11	0.818284	0.972429	-0.81	0.146034	0.907643
OR8B3	-0.53	1870		0.295654	0.472948	-0.69	0.212514	0.892502	-0.11	0.818285	0.972429	-0.8	0.150901	0.911251
EPHA5	-0.53	1871		0.297138	0.472847	-0.92	0.100589	0.819833	-0.16	0.750509	0.96727	-0.51	0.350573	0.948711
EFTUD2	-0.53	1872		0.299886	0.473367	-0.26	0.638509	0.96988	-0.23	0.674939	0.96289	-1.11	0.062383	0.841658
RBM42	-0.53	1873		0.304021	0.473967	-0.86	0.143665	0.855592	-0.75	0.199563	0.874279	0.02	0.959907	0.984264
RASGEF1C	-0.53	1874		0.304843	0.474174	-0.79	0.155843	0.859198	-0.15	0.76397	0.96727	-0.66	0.232222	0.93818
CXCR2	-0.53	1875		0.308671	0.473971	-0.23	0.658714	0.971599	-0.9	0.107854	0.785271	-0.46	0.397585	0.950303
LRRC10	-0.53	1876		0.309204	0.474172	-0.23	0.658714	0.971599	-0.5	0.359634	0.936466	-0.87	0.11959	0.902861
PABPC1L2B	-0.53	1877		0.311864	0.473985	-0.88	0.115548	0.831634	-0.44	0.417344	0.941857	-0.28	0.596204	0.974983
FOXL2NB	-0.53	1878		0.31207	0.473885	-0.83	0.136798	0.855592	-0.6	0.275417	0.905096	-0.15	0.76397	0.984187
GPR4	-0.53	1879		0.31781	0.474672	-0.42	0.437706	0.935375	-0.86	0.123759	0.807776	-0.32	0.548344	0.967775
LRTM2	-0.53	1880		0.320825	0.474984	-0.36	0.502471	0.948696	-0.36	0.50247	0.943572	-0.87	0.11959	0.902861
LHB	-0.53	1881		0.321976	0.474955	-0.14	0.788328	0.975714	-0.43	0.45069	0.943351	-1.02	0.085513	0.883865
THUMPD1	-0.53	1882		0.324082	0.475367	-0.08	0.866688	0.985676	-0.99	0.094597	0.774429	-0.51	0.374797	0.948711
RASSF3	-0.53	1883		0.324332	0.475376	-0.82	0.141337	0.855592	-0.22	0.671565	0.96289	-0.54	0.324171	0.946027
GMNC	-0.53	1884		0.325207	0.475499	-0.69	0.212513	0.892502	-0.21	0.684515	0.96289	-0.69	0.212513	0.934461
MAGEA10	-0.53	1885		0.331818	0.476816	-0.47	0.387903	0.935375	-0.82	0.141336	0.831005	-0.29	0.584027	0.974983
LILRB5	-0.53	1886		0.332277	0.476981	-0.56	0.331924	0.918853	-0.08	0.866688	0.979889	-0.94	0.111573	0.902861
SMOC1	-0.53	1887		0.332439	0.476958	-0.71	0.200074	0.883558	-0.22	0.671565	0.96289	-0.65	0.239085	0.93818
DBNL	-0.53	1888		0.338668	0.477874	-0.42	0.437707	0.935375	-0.8	0.1509	0.84356	-0.36	0.502471	0.957643
HEYL	-0.53	1889		0.338756	0.477833	-0.69	0.212514	0.892502	-0.58	0.291109	0.905811	-0.33	0.536709	0.966095
C15orf56	-0.53	1890		0.342541	0.478381	-0.71	0.200074	0.883558	-0.49	0.368923	0.936466	-0.4	0.458734	0.95326
MYO7A	-0.53	1891		0.344717	0.478944	-0.37	0.491394	0.947236	-0.64	0.246043	0.895004	-0.59	0.283207	0.944009
C10orf82	-0.53	1892		0.347049	0.478744	-0.75	0.176848	0.864619	-0.44	0.417344	0.941857	-0.39	0.469499	0.95326
MPP5	-0.53	1893		0.34835	0.478776	-0.54	0.324171	0.916516	-0.37	0.491394	0.943572	-0.68	0.21898	0.934461
PHF20	-0.53	1894		0.348759	0.478723	-0.32	0.548344	0.957968	-0.58	0.291109	0.905811	-0.68	0.21898	0.934461
RAB34	-0.53	1895		0.349624	0.478858	-0.54	0.324171	0.916516	-0.7	0.206239	0.877167	-0.34	0.525142	0.965064
HMCN2	-0.53	1896		0.350223	0.479009	-0.51	0.350572	0.92195	-0.68	0.21898	0.887693	-0.4	0.458734	0.95326
RGS8	-0.53	1897		0.350982	0.479171	-0.64	0.246043	0.913979	-0.38	0.480374	0.943351	-0.57	0.299105	0.945605
ASIC3	-0.53	1898		0.352646	0.479355	-0.71	0.200074	0.883558	-0.46	0.397585	0.939395	-0.41	0.448172	0.95326
EXOSC7	-0.53	1899		0.35509	0.479065	0.09	0.881922	0.980492	-0.89	0.180546	0.866332	-0.8	0.226669	0.93818
PAX7	-0.53	1900		0.355211	0.479116	0	0.974591	0.987674	-1.03	0.100769	0.78461	-0.55	0.367727	0.948711
EMC6	-0.53	1901		0.355922	0.479242	-0.19	0.724555	0.974036	-0.82	0.162448	0.860857	-0.59	0.30792	0.946027
FAM209A	-0.53	1902		0.356926	0.4793	-0.61	0.267859	0.914614	-0.47	0.387903	0.936712	-0.51	0.350572	0.948711
KLHL17	-0.53	1903		0.358049	0.479374	-0.49	0.392986	0.935375	-0.2	0.712079	0.96289	-0.89	0.1309	0.907643
PYY	-0.53	1904		0.358441	0.479411	-0.5	0.359634	0.928337	-0.58	0.291109	0.905811	-0.51	0.350573	0.948711
DOK2	-0.53	1905		0.371622	0.481179	-0.8	0.172509	0.861902	-0.3	0.591467	0.954353	-0.5	0.383841	0.950303
MSH5	-0.53	1906		0.383198	0.482463	-0.74	0.205364	0.883558	-0.26	0.638509	0.959683	-0.58	0.315792	0.946027
HAUS1	-0.53	1907		0.386078	0.482899	-0.51	0.401998	0.935375	-0.94	0.132639	0.823533	-0.15	0.787301	0.985501
MFSD6	-0.53	1908		0.39428	0.483272	-0.44	0.440799	0.935887	-0.52	0.365906	0.936466	-0.64	0.270513	0.944009
TSEN54	-0.53	1909		0.41734	0.486018	-0.73	0.268046	0.914614	0.01	0.976372	0.987768	-0.88	0.185311	0.922234
TMEM105	-0.53	1910		0.435678	0.487784	-0.62	0.312476	0.916516	-0.65	0.290615	0.905811	-0.33	0.579388	0.974983
TXNRD1	-0.53	1911		0.49044	0.490718	-0.92	0.199422	0.883558	0	0.988954	0.989057	-0.68	0.336357	0.948711
MLXIP	-0.53	1912		0.500851	0.491361	-0.6	0.358477	0.928337	-0.62	0.343378	0.933928	-0.37	0.562257	0.971078
ZNF594	-0.52	1913		0.0280477	0.309981	-1.55	0.007265	0.433956	0.52	0.350572	0.904209	-0.53	0.332839	0.946027
ACP2	-0.52	1914		0.033977	0.325431	0.4	0.469499	0.950336	-1.66	0.004249	0.315329	-0.32	0.548343	0.967775
ERICH3	-0.52	1915		0.0643076	0.386217	0.03	0.9436	0.98529	-1.71	0.003324	0.287419	0.11	0.832072	0.976329
SH2D1A	-0.52	1916		0.0826931	0.404138	-1.05	0.062624	0.743414	-0.88	0.115548	0.79146	0.36	0.513719	0.943068
TYW3	-0.52	1917		0.12412	0.430476	0.22	0.684514	0.965695	-1.18	0.037561	0.626571	-0.62	0.260412	0.941594
NFASC	-0.52	1918		0.125204	0.431277	-0.04	0.91565	0.987674	0.01	0.971789	0.987514	-1.54	0.007622	0.516276
LTB	-0.52	1919		0.127361	0.432669	-0.99	0.094596	0.814398	-0.9	0.126811	0.8138	0.32	0.579871	0.948626
C19orf82	-0.52	1920		0.136125	0.43591	-1.47	0.010628	0.495914	0.04	0.929593	0.985188	-0.14	0.777427	0.985501
IL18RAP	-0.52	1921		0.13842	0.436378	-0.7	0.206239	0.883558	-1.08	0.055785	0.684798	0.22	0.684515	0.9624
RGS19	-0.52	1922		0.143946	0.439158	0.2	0.710633	0.966809	-1.09	0.053673	0.681763	-0.68	0.218979	0.934461
SYNGR3	-0.52	1923		0.149458	0.440986	-1.1	0.051634	0.71999	0.18	0.737201	0.969086	-0.66	0.232222	0.93818
C17orf102	-0.52	1924		0.150019	0.441091	-1.28	0.02482	0.615871	-0.42	0.437706	0.941857	0.12	0.818285	0.975438
LMTK3	-0.52	1925		0.155437	0.441125	-1.24	0.050549	0.71999	-0.64	0.297757	0.911343	0.3	0.623278	0.955798
ASH2L	-0.52	1926		0.158431	0.441844	-1.19	0.059969	0.734163	-0.69	0.263098	0.903233	0.31	0.612099	0.952616
APBB1	-0.52	1927		0.183659	0.449633	-1.29	0.023786	0.615871	0.04	0.929593	0.985188	-0.32	0.548343	0.967775
NRN1	-0.52	1928		0.183668	0.449587	-0.45	0.407438	0.935375	-1.2	0.034612	0.610913	0.09	0.859823	0.977306
FAM47E	-0.52	1929		0.183923	0.449583	-0.71	0.200074	0.883558	-1	0.075489	0.748153	0.13	0.804564	0.972769
FAM71F2	-0.52	1930		0.201515	0.453924	-0.62	0.260413	0.913979	-1.05	0.062624	0.705186	0.09	0.859823	0.977306
OR6C1	-0.52	1931		0.215096	0.458227	-0.3	0.591468	0.962177	-1.32	0.028173	0.569808	0.04	0.933251	0.984264
OXNAD1	-0.52	1932		0.218124	0.458686	0.03	0.9436	0.98529	-0.46	0.397586	0.939395	-1.15	0.042388	0.769095
SLC35A4	-0.52	1933		0.231446	0.461326	0.12	0.827179	0.977823	-0.99	0.094596	0.774429	-0.71	0.223557	0.937054
ELP3	-0.52	1934		0.233361	0.461496	-1.4	0.028518	0.638978	0.07	0.898739	0.983931	-0.23	0.691671	0.983549
ADM2	-0.52	1935		0.236984	0.462603	-1.18	0.037561	0.664617	-0.33	0.536709	0.946026	-0.05	0.90162	0.985501
C8orf86	-0.52	1936		0.249224	0.464842	-1.13	0.0459	0.693172	-0.39	0.469499	0.943351	-0.04	0.91565	0.985501
KERA	-0.52	1937		0.253439	0.465212	-0.74	0.182452	0.864619	0.04	0.929593	0.985188	-0.87	0.11959	0.902861
PTPRCAP	-0.52	1938		0.260941	0.467006	-0.52	0.341654	0.918853	-1.04	0.065045	0.71037	-0.01	0.957708	0.986802
DZANK1	-0.52	1939		0.27341	0.469137	-1.23	0.040047	0.677804	-0.08	0.866689	0.979889	-0.24	0.66268	0.983546
CDH3	-0.52	1940		0.29735	0.472827	-0.23	0.658714	0.971599	-0.99	0.078305	0.752319	-0.35	0.513719	0.961644
SLAMF7	-0.52	1941		0.301105	0.473397	-0.08	0.859823	0.985676	-0.64	0.246043	0.895004	-0.85	0.127963	0.907643
PSIP1	-0.52	1942		0.30322	0.474009	-0.97	0.084209	0.781129	-0.35	0.513719	0.945112	-0.25	0.633308	0.979006
MATN2	-0.52	1943		0.309034	0.474149	-1.11	0.062383	0.743414	-0.33	0.55721	0.947677	-0.12	0.814247	0.985501
SLC16A7	-0.52	1944		0.311078	0.473888	-0.06	0.887673	0.986094	-0.73	0.18817	0.866332	-0.76	0.171381	0.922234
YIPF2	-0.52	1945		0.313845	0.473827	-0.13	0.790933	0.975714	-0.56	0.307297	0.913199	-0.87	0.11959	0.902861
SMUG1	-0.52	1946		0.31676	0.474482	-0.9	0.107854	0.824623	-0.18	0.723845	0.965356	-0.48	0.378308	0.948711
RELA	-0.52	1947		0.319085	0.474517	-0.46	0.397586	0.935375	-0.9	0.107854	0.785271	-0.2	0.697517	0.983549
SH3BGRL3	-0.52	1948		0.319928	0.474731	-0.19	0.710633	0.974036	-0.52	0.341654	0.933091	-0.86	0.123759	0.905823
PABPC1L2A	-0.52	1949		0.325634	0.475497	-0.87	0.11959	0.837577	-0.44	0.417344	0.941857	-0.26	0.620808	0.977122
NIBAN1	-0.52	1950		0.32734	0.475635	-0.81	0.146033	0.855592	-0.6	0.275418	0.905096	-0.14	0.777427	0.985501
CDC6	-0.52	1951		0.329943	0.476595	-0.49	0.368922	0.932299	-0.22	0.671565	0.96289	-0.85	0.127963	0.907643
FXYD3	-0.52	1952		0.332083	0.476907	-0.85	0.127963	0.845096	-0.47	0.387903	0.936712	-0.24	0.645966	0.982179
IKZF4	-0.52	1953		0.334166	0.477138	-0.88	0.115548	0.831634	-0.29	0.584027	0.952822	-0.38	0.480374	0.955112
CFDP1	-0.52	1954		0.335056	0.477122	0	0.973298	0.987674	-0.8	0.172509	0.86576	-0.76	0.193974	0.922234
PON3	-0.52	1955		0.335947	0.477249	-0.23	0.658715	0.971599	-0.77	0.166075	0.862632	-0.57	0.299105	0.945605
SLC9A3R1	-0.52	1956		0.337785	0.47772	-0.25	0.633307	0.968868	-0.78	0.160916	0.857339	-0.54	0.324172	0.946027
SRSF6	-0.52	1957		0.337839	0.477653	-0.86	0.143666	0.855592	-0.69	0.236325	0.893846	0	0.973299	0.986802
OGFOD3	-0.52	1958		0.339918	0.477944	-0.2	0.697517	0.974036	-0.79	0.155843	0.848049	-0.56	0.307297	0.946027
PPP5C	-0.52	1959		0.342088	0.478332	-0.69	0.212513	0.892502	-0.21	0.684514	0.96289	-0.66	0.232222	0.93818
XRCC6	-0.52	1960		0.342376	0.478367	-0.62	0.2851	0.916516	-0.89	0.130901	0.823179	-0.05	0.906521	0.985501
SLC25A35	-0.52	1961		0.34287	0.47841	-0.51	0.350572	0.92195	-0.79	0.155843	0.848049	-0.26	0.620808	0.977122
DHODH	-0.52	1962		0.348348	0.47881	-0.3	0.591468	0.962177	-0.29	0.603062	0.956435	-0.98	0.097794	0.902861
IPO9	-0.52	1963		0.348441	0.478772	-0.8	0.150901	0.855592	-0.28	0.596204	0.954353	-0.47	0.387903	0.950303
CYP4F11	-0.52	1964		0.35126	0.479162	-0.62	0.260413	0.913979	-0.68	0.21898	0.887693	-0.26	0.620808	0.977122
MKI67	-0.52	1965		0.352446	0.479317	-0.95	0.10798	0.824623	-0.13	0.801199	0.970316	-0.47	0.411666	0.950303
TTC9	-0.52	1966		0.353885	0.479341	-0.87	0.139369	0.855592	-0.61	0.292508	0.906275	-0.07	0.879983	0.985501
CACNA2D1	-0.52	1967		0.35493	0.479055	-0.59	0.30792	0.916516	-0.1	0.840339	0.977779	-0.87	0.13937	0.907643
ZNF17	-0.52	1968		0.35609	0.479257	-0.78	0.160916	0.861902	-0.37	0.491393	0.943572	-0.4	0.458734	0.95326
SIAE	-0.52	1969		0.359741	0.479608	-0.72	0.194029	0.877345	-0.53	0.332838	0.926191	-0.3	0.572016	0.971078
MLYCD	-0.52	1970		0.367326	0.480646	-0.55	0.315668	0.916516	-0.58	0.291109	0.905811	-0.44	0.417344	0.950303
MYBPH	-0.52	1971		0.367766	0.480846	-0.52	0.341654	0.918853	-0.35	0.513719	0.945112	-0.68	0.21898	0.934461
ADAD2	-0.52	1972		0.368237	0.481	-0.58	0.291109	0.916516	-0.46	0.397585	0.939395	-0.53	0.332838	0.946027
RHOV	-0.52	1973		0.36949	0.481221	-0.4	0.458734	0.937872	-0.69	0.212514	0.88119	-0.46	0.397586	0.950303
FBXL18	-0.52	1974		0.370724	0.481198	-0.32	0.568521	0.959087	-0.89	0.1309	0.823179	-0.36	0.523972	0.965064
LPAR5	-0.52	1975		0.373515	0.481531	-0.48	0.378308	0.935375	-0.59	0.283208	0.905811	-0.49	0.368922	0.948711
FAM227B	-0.52	1976		0.378631	0.482199	-0.75	0.199563	0.883558	-0.2	0.712079	0.96289	-0.62	0.2851	0.944009
PNPO	-0.52	1977		0.386271	0.482865	-0.24	0.66268	0.973666	-0.73	0.211255	0.88119	-0.6	0.300139	0.945605
TACR1	-0.52	1978		0.386681	0.482971	-1.04	0.097691	0.815211	-0.15	0.787301	0.969635	-0.36	0.547369	0.967775
CLMP	-0.52	1979		0.393843	0.483306	-0.38	0.5024	0.948696	-0.8	0.172509	0.86576	-0.38	0.502399	0.957643
DUSP22	-0.52	1980		0.398016	0.483393	-0.29	0.603061	0.964697	-0.78	0.18301	0.866332	-0.48	0.402272	0.950303
ABCC2	-0.52	1981		0.40399	0.484076	-0.32	0.568521	0.959087	-0.75	0.199563	0.874279	-0.48	0.402272	0.950303
LRRC17	-0.52	1982		0.411795	0.4854	-0.67	0.249616	0.913979	-0.48	0.402272	0.941857	-0.41	0.471025	0.95326
GTF3C2	-0.52	1983		0.43197	0.487638	-0.84	0.176824	0.864619	-0.41	0.496056	0.943572	-0.32	0.59014	0.974983
TOGARAM2	-0.52	1984		0.432652	0.487685	-0.83	0.18183	0.864619	-0.49	0.419847	0.941857	-0.24	0.680102	0.983549
TTC39C	-0.52	1985		0.447677	0.488892	-0.31	0.601098	0.964697	-0.7	0.256538	0.901025	-0.56	0.35947	0.948711
BUD31	-0.52	1986		0.51156	0.491877	-0.64	0.328729	0.918853	-0.32	0.613216	0.958728	-0.6	0.358477	0.948711
PTMA	-0.51	1987		0.0344337	0.325916	-1.68	0.009532	0.480709	-0.51	0.401998	0.941857	0.66	0.290615	0.900215
TUBB4B	-0.51	1988		0.0365586	0.331917	0.59	0.315792	0.916647	-1.47	0.015307	0.490069	-0.67	0.249616	0.93818
CENPC	-0.51	1989		0.0385659	0.336613	-1.2	0.034612	0.657901	-0.88	0.115548	0.79146	0.55	0.324171	0.901484
SMARCA1	-0.51	1990		0.079817	0.402784	0.37	0.523972	0.955116	-0.44	0.440799	0.941857	-1.47	0.015306	0.582382
NPHS1	-0.51	1991		0.0814578	0.403335	-1.08	0.069394	0.75977	0.45	0.440798	0.928199	-0.92	0.118955	0.902861
DNAAF2	-0.51	1992		0.10801	0.418867	0.31	0.572015	0.96273	-0.82	0.141337	0.831005	-1.03	0.067526	0.850119
KRTAP5-3	-0.51	1993		0.116092	0.424519	0.14	0.790933	0.975404	-0.23	0.658714	0.96269	-1.45	0.011645	0.5703
ATXN10	-0.51	1994		0.124544	0.430842	-0.46	0.421211	0.935375	0.27	0.638509	0.963696	-1.35	0.025021	0.668704
OR8J3	-0.51	1995		0.14833	0.440285	0.28	0.626599	0.965695	-0.71	0.223557	0.891524	-1.11	0.062384	0.841658
ATN1	-0.51	1996		0.156143	0.441453	-1.22	0.031875	0.641467	0.16	0.76397	0.970606	-0.47	0.387903	0.950303
ZNF225	-0.51	1997		0.156267	0.441451	-0.69	0.212513	0.892502	-1.05	0.062624	0.705186	0.2	0.710632	0.963202
SCRN2	-0.51	1998		0.157776	0.441471	0.16	0.76397	0.971245	-1.21	0.033205	0.600685	-0.48	0.378308	0.948711
RAB11FIP5	-0.51	1999		0.191791	0.451316	-0.67	0.225496	0.902184	-1.01	0.072738	0.74437	0.14	0.790933	0.971739
[truncated: 17,013 more rows]
