# Supplementary material for: Genetic enhancers of partial PLK1 inhibition reveal hypersensitivity to kinetochore perturbations
Source: PLoS Genet. 2023 Aug 28;19(8):e1010903. doi: 10.1371/journal.pgen.1010903 (PMC10491399; doi:10.1371/journal.pgen.1010903)
Supplement: S1 Data — (XLSX) [file pgen.1010903.s017.xlsx]

## Sheet: Fig 1E
Gene scores (RANKS) obtained for SKA1 and KIF18A in screens with various compounds. The PLK1 inhibitors are indicated. The full screen results along with the identity of the other compounds is to be published somewhere else.
SKA1	KIF18A	Compound
-3.18	-5.81	GSK461364A 5 nM
-3.63	-4.6	BI6727 12.5 nM
-4.01	-4.36	BI2536 4.2 nM
-2.57	-4.14
-0.92	-3.32
-0.65	-3.31
-1.29	-2.89
-2.72	-2.73
-2.34	-2.65
-1	-2.6
-1.45	-2.52
-1.79	-2.31
0.34	-2.14
-0.18	-2.14
-1.3	-2.13
-1.73	-2.11
-1.77	-2.11
-0.45	-2.1
-1.19	-2.07
-1.72	-2.02
-2.05	-1.96
-0.72	-1.95
-1.29	-1.88
-0.4	-1.61
-1.05	-1.6
-1.29	-1.58
-0.28	-1.58
-0.25	-1.56
-1.29	-1.56
-1.06	-1.56
-2.69	-1.55
-1.82	-1.46
1.38	-1.44
-0.71	-1.43
-0.12	-1.42
-1.37	-1.42
-2.74	-1.41
-0.06	-1.4
0.21	-1.4
0	-1.36
-0.53	-1.35
0.07	-1.29
-1.05	-1.27
0.18	-1.26
-1.77	-1.25
1.04	-1.19
-0.28	-1.16
-0.69	-1.14
-1.65	-1.13
-0.33	-1.13
-0.9	-1.12
0.49	-1.12
1.42	-1.11
-0.13	-1.1
-0.61	-1.09
-0.87	-1.08
-0.32	-1.04
-0.87	-1.03
-0.11	-1.01
0.69	-1
-1.18	-0.98
-1.56	-0.97
-1.19	-0.94
-0.65	-0.9
-0.16	-0.9
-0.94	-0.89
1.19	-0.89
-0.23	-0.88
-0.21	-0.87
0.13	-0.87
-1.39	-0.87
0.12	-0.85
-0.3	-0.84
-0.31	-0.84
0.19	-0.83
-0.98	-0.82
-0.25	-0.8
0.18	-0.8
-0.97	-0.78
0.43	-0.78
-0.8	-0.76
-1.62	-0.76
-0.92	-0.75
0.11	-0.74
-2.08	-0.71
-0.56	-0.7
0.18	-0.69
-1.26	-0.68
0.56	-0.68
-0.98	-0.68
0.6	-0.65
0.3	-0.65
-1.04	-0.64
-1.33	-0.64
-0.55	-0.63
0.31	-0.62
-1.08	-0.61
-1.02	-0.61
-1.2	-0.6
-1.57	-0.6
-0.3	-0.59
-0.56	-0.59
0.14	-0.59
-0.97	-0.59
-0.97	-0.58
-1.13	-0.56
-1.62	-0.56
-1.23	-0.55
-0.15	-0.54
-0.58	-0.54
-0.61	-0.53
-0.79	-0.53
-0.02	-0.53
-0.62	-0.52
-2.33	-0.51
-0.88	-0.51
-0.66	-0.5
-1.59	-0.5
0.4	-0.49
-0.2	-0.49
-0.8	-0.47
-0.04	-0.45
1.06	-0.45
-1.16	-0.44
-1.39	-0.44
-0.78	-0.44
-0.11	-0.44
-1.04	-0.43
-1.1	-0.42
-0.24	-0.42
0.64	-0.42
0.47	-0.41
0.42	-0.41
1.73	-0.41
0.56	-0.4
0.12	-0.4
0.09	-0.4
-0.95	-0.39
-0.51	-0.38
-0.67	-0.37
0.52	-0.37
-0.02	-0.37
-0.06	-0.37
-1.09	-0.36
-0.04	-0.35
-0.86	-0.35
0.44	-0.34
-1.22	-0.33
-0.47	-0.33
-0.17	-0.32
-0.46	-0.32
-1.46	-0.32
-0.65	-0.31
-0.12	-0.31
0.09	-0.3
-0.24	-0.29
-0.06	-0.29
0.29	-0.28
0.08	-0.28
0	-0.27
-0.09	-0.27
-0.07	-0.24
-0.6	-0.24
-0.93	-0.24
-0.27	-0.22
-0.67	-0.22
0.15	-0.21
-0.2	-0.21
-0.12	-0.21
-0.24	-0.21
-0.67	-0.2
0.34	-0.2
0.02	-0.2
-0.43	-0.2
-0.74	-0.2
-0.32	-0.19
-0.42	-0.19
-0.13	-0.17
-0.09	-0.17
-0.62	-0.17
-1.01	-0.17
-0.79	-0.17
0.07	-0.16
0.03	-0.16
0.02	-0.16
-0.26	-0.14
0.13	-0.14
0.38	-0.14
0.12	-0.13
-0.95	-0.11
0.18	-0.1
-0.22	-0.1
0.33	-0.1
0.48	-0.09
0.01	-0.09
0.06	-0.09
-0.45	-0.09
0.74	-0.08
-0.84	-0.08
-0.18	-0.08
-0.79	-0.07
-0.96	-0.07
0.28	-0.06
-1.13	-0.05
-0.03	-0.05
-0.23	-0.05
0	-0.04
-1.08	-0.03
-0.58	-0.02
0.05	-0.02
0.46	-0.02
-1.16	-0.01
-1.77	-0.01
-0.4	0
-2.41	0
0.02	0
-0.82	0.01
-0.33	0.02
0.46	0.04
-0.36	0.04
-1.07	0.04
-0.44	0.06
0.08	0.06
0.12	0.06
-1.42	0.06
-0.91	0.06
0.44	0.06
-2.16	0.07
0.31	0.08
0.45	0.08
-1.19	0.08
-0.12	0.1
-0.54	0.1
-0.14	0.11
0.11	0.11
1.07	0.11
-0.82	0.11
-0.26	0.12
-0.23	0.12
-0.48	0.15
-1.2	0.16
-0.77	0.16
-0.3	0.17
0	0.17
-0.05	0.17
0.84	0.17
-0.66	0.18
-0.65	0.18
-0.13	0.19
-1.23	0.19
0.98	0.19
-0.01	0.2
-0.51	0.2
0.84	0.2
-0.18	0.2
0.2	0.2
-0.07	0.21
-0.28	0.21
0.49	0.21
-0.1	0.21
0.25	0.21
-0.51	0.22
-0.76	0.24
0.74	0.25
-0.08	0.27
-1.3	0.27
-0.65	0.27
0.34	0.28
0.65	0.29
-0.34	0.29
-0.56	0.29
-0.37	0.31
0.01	0.32
-0.04	0.32
0.09	0.32
1.76	0.32
-0.39	0.32
0.25	0.33
-0.31	0.33
-0.28	0.34
-0.21	0.34
-1.3	0.35
-1.18	0.36
-0.23	0.36
0.19	0.36
0.49	0.38
0.28	0.39
-0.14	0.39
1.04	0.39
0	0.39
-1.24	0.4
0.67	0.4
-0.02	0.41
-0.44	0.41
0.42	0.42
-0.55	0.43
1.2	0.43
-1.21	0.43
-0.15	0.44
0	0.45
-0.41	0.45
-1.05	0.46
-0.69	0.48
-0.62	0.48
-0.36	0.48
-0.01	0.5
-1.09	0.51
-0.17	0.53
-0.04	0.53
0.11	0.53
-0.42	0.53
-0.4	0.54
-0.04	0.54
0.1	0.56
0.58	0.56
-0.16	0.56
0.27	0.57
-0.93	0.57
0.37	0.57
0.68	0.58
-0.2	0.58
0.59	0.59
0.39	0.6
-0.06	0.6
0.53	0.61
-1.51	0.61
-1.06	0.61
-0.06	0.61
0.04	0.62
0.94	0.62
0.59	0.62
-0.81	0.63
0.72	0.63
-1.34	0.64
0.71	0.64
-0.14	0.65
0.88	0.65
-0.09	0.66
-0.26	0.66
-0.18	0.66
-0.51	0.67
-0.87	0.69
-0.41	0.69
0.66	0.7
-0.37	0.72
0.46	0.72
-0.32	0.73
-1.31	0.76
0.01	0.76
0.13	0.76
-0.07	0.77
-0.23	0.78
-1.1	0.78
0.09	0.78
0.08	0.8
-0.65	0.8
-0.64	0.8
0	0.82
0.68	0.82
1.23	0.84
-1.05	0.84
1.96	0.84
-1.04	0.84
-0.12	0.85
-1.39	0.86
-0.31	0.88
-0.62	0.93
0.39	0.94
0.24	0.95
-0.11	0.95
-1.22	0.96
0.06	0.98
-0.63	1
-0.33	1
-1.35	1.01
-0.06	1.04
0.47	1.04
-0.7	1.06
-0.34	1.1
1.4	1.1
0.39	1.15
-0.12	1.18
-0.23	1.18
-0.64	1.2
0.21	1.21
0.57	1.21
0.17	1.21
0.82	1.22
-0.68	1.24
-0.54	1.26
-0.87	1.29
-0.48	1.3
-0.97	1.34
-0.04	1.35
-1.38	1.39
0.69	1.4
-0.76	1.42
0.83	1.56
-0.58	1.84
