# Supplementary material for: Genetic enhancers of partial PLK1 inhibition reveal hypersensitivity to kinetochore perturbations
Source: PLoS Genet. 2023 Aug 28;19(8):e1010903. doi: 10.1371/journal.pgen.1010903 (PMC10491399; doi:10.1371/journal.pgen.1010903)
Supplement: S2 Data — (XLSX) [file pgen.1010903.s018.xlsx]

## Sheet: Fig 2A
	Percentages of proliferation inhibition in NALM-6 cell lines expressing the indicated sgRNAs
BI2536	AAVS1 sgRNA-25					Azami-green sgRNA-26					SKA1 sgRNA-1					SKA1 sgRNA-2					KIF18A sgRNA-3					KIF18A sgRNA-4
nM	1	2	3	Average	St dev	1	2	3	Average	St dev	1	2	3	Average	St dev	1	2	3	Average	St dev	1	2	3	Average	St dev	1	2	3	Average	St dev
100	102.53	102.48	102.39	102.467	0.070946	102.43	102.4	102.37	102.4	0.03	102.44	102.34	102.18	102.32	0.131149	102.25	102.06	102.08	102.13	0.104403	102.35	102.35	102.36	102.353	0.0057735	103.29	103.34	103.27	103.3	0.0360555
50	102.6	102.57	102.56	102.577	0.0208167	102.37	102.43	102.53	102.443	0.080829	102.59	102.67	102.57	102.61	0.052915	102.18	102.11	102.16	102.15	0.0360555	102.42	102.39	102.35	102.387	0.0351188	103.32	103.39	103.24	103.317	0.0750555
40	102.62	102.67	102.55	102.613	0.0602771	102.42	102.6	102.54	102.52	0.0916515	102.68	102.77	102.83	102.76	0.0754983	102.15	102.14	102.38	102.223	0.135769	102.37	102.43	102.53	102.443	0.080829	103.38	103.32	103.33	103.343	0.0321455
25	102.69	102.65	102.75	102.697	0.0503322	102.47	102.58	102.62	102.557	0.0776745	102.89	102.92	102.98	102.93	0.0458258	102.46	102.41	102.54	102.47	0.0655744	102.53	102.6	102.57	102.567	0.0351188	103.47	103.47	103.47	103.47	1.74047e-14
20	101.94	101.7	101.8	101.813	0.120554	102.03	102.12	102.17	102.107	0.070946	102.86	103	103.07	102.977	0.106927	102.47	102.47	102.65	102.53	0.103923	102.5	102.6	102.6	102.567	0.057735	103.53	103.5	103.53	103.52	0.0173205
16	97.16	97.99	98.18	97.7767	0.542433	99.18	99.52	98.89	99.1967	0.315331	102.36	102.45	102.71	102.507	0.181751	101.96	101.77	102.18	101.97	0.205183	102.06	102.01	102.2	102.09	0.0984886	102.94	102.91	102.83	102.893	0.0568624
12.5	83.28	85.83	86.81	85.3067	1.82226	88.57	90.32	88.79	89.2267	0.953223	100.53	101.09	101.35	100.99	0.419047	98.89	99.23	99.76	99.2933	0.438444	99.89	100.04	100.75	100.227	0.459384	100.09	99.93	100.17	100.063	0.122202
10	44.27	45.27	48.76	46.1	2.35727	50.49	57.62	54.85	54.32	3.59443	95.48	96.96	97.76	96.7333	1.15678	91.48	91.61	93.02	92.0367	0.854069	93.26	93.51	94.52	93.7633	0.667108	86.96	87.3	88.42	87.56	0.763937
8	33.94	32.13	34.56	33.5433	1.26263	41.14	37.54	38.04	38.9067	1.95021	92.68	93.47	94.3	93.4833	0.810082	87.29	87.21	88.5	87.6667	0.722795	87.36	87.31	88.39	87.6867	0.609617	75.29	75.11	76.76	75.72	0.905152
6.25	23.75	19.35	20.39	21.1633	2.29968	19.11	18.15	16.4	17.8867	1.37406	89.01	88.51	87.98	88.5	0.515073	78.05	76.9	78.95	77.9667	1.02754	72.36	70.1	70.9	71.12	1.14595	57.43	52.57	55.23	55.0767	2.43363
5	7.63	7.87	7.81	7.77	0.1249	10.97	9.93	7.97	9.62333	1.52333	77.46	78.51	76.24	77.4033	1.13606	63.15	61.37	63.99	62.8367	1.33781	32.56	30.46	31.93	31.65	1.07764	28.71	28.83	26.64	28.06	1.23122
3.125	8.67	9.67	4.82	7.72	2.56076	-1.12	1.26	2.89	1.01	2.01666	46.59	46.82	46.14	46.5167	0.345881	23.47	23.77	22.64	23.2933	0.585349	7.44	5.09	3.97	5.5	1.77096	3.25	2.78	3.98	3.33667	0.604676
2.5	4.34	2.18	-1.04	1.82667	2.70735	-1.8	-1.43	-0.92	-1.38333	0.441852	33.53	26.01	22.81	27.45	5.50316	10.63	7.56	11.81	10	2.19392	1.78	3.68	2.11	2.52333	1.0152	-2.47	0.87	-4.8	-2.13333	2.84995
1.5625	-0.48	-1.94	-1.76	-1.39333	0.796074	-2.68	-1.36	-3.1	-2.38	0.907965	11.87	8.2	6.46	8.84333	2.76178	7.39	1.06	2.03	3.49333	3.40929	0.2	2.26	2.74	1.73333	1.34942	-0.54	-1.65	-3.63	-1.94	1.56528
1.25	-0.06	-3.59	-0.66	-1.43667	1.88882	-2.87	0.5	-2.58	-1.65	1.86759	3.89	3.01	1.86	2.92	1.01799	4.61	0.81	-2.21	1.07	3.41743	0.76	2.23	2.24	1.74333	0.851606	6.97	-4.52	-4.25	-0.6	6.5572
0.78125	-4.24	-4.3	-2.06	-3.53333	1.2763	-1.08	0.02	-4.81	-1.95667	2.53153	-0.62	1.17	1.8	0.783333	1.25548	2.62	3.92	-0.09	2.15	2.0459	-2.11	-2.66	0.32	-1.48333	1.58576	-1.55	-7.1	-0.91	-3.18667	3.40412
0.625	-1.61	-2.72	1.47	-0.953333	2.17081	-1.39	-0.1	1.82	0.11	1.61527	1.77	-1.05	0.13	0.283333	1.41624	0.11	0.82	-0.36	0.19	0.594054	2.1	-1.02	1.64	0.906667	1.68432	-4.72	-3.38	-3.82	-3.97333	0.683032
0.390625	0.37	-2.96	0.15	-0.813333	1.86232	-1.65	-2.6	-1.98	-2.07667	0.482321	16.64	-3.47	0.39	4.52	10.6722	-1.54	-1.81	-2.29	-1.88	0.379868	-1.77	0.32	2.43	0.326667	2.10001	-1.23	-1.69	-9.15	-4.02333	4.44578
0.195312	0.26	-1.87	-1.15	-0.92	1.08347	-3.44	-2.83	0.34	-1.97667	2.02934	-2.8	-1.12	-0.89	-1.60333	1.0427	0.42	-1.08	-2.27	-0.976667	1.34797	-0.82	-1.68	1.44	-0.353333	1.6115	4.91	-4.35	-4.97	-1.47	5.53393

## Sheet: Fig 2B
Scatter dot plot - Mean with SD
		IC30 (nM)
		AAVS1 sgRNA-25	Azami-green sgRNA-26	SKA1 sgRNA-1	SKA1 sgRNA-2	KIF18A sgRNA-3	KIF18A sgRNA-4
	N=1	7.878	7.47	2.581	3.459	4.842	4.984
	N=2	6.105	6.208	2.341	3.391	3.931	5.04
	N=3	8.563	7.923	3.439	4.24	5.092	6.458
	N=4	7.068	7.543	2.537	3.645	4.577	5.314
	N=5	7.47	7.03	3.186	3.75	4.962	5.748
	Average	7.4168	7.2348	2.8168	3.697	4.6808	5.5088
	St dev	0.918122	0.655779	0.470031	0.335649	0.460195	0.610601
			*** P<0.0001
			*** P<0.0001
			*** P<0.0001
			** P=0.0026

## Sheet: Fig 2C
	Percentages of proliferation inhibition in hTERT RPE-1 cells transfected with the indicated siRNAs
BI2536	si-Ctrl					si-KIF18A					si-SKA1
nM	1	2	3	Average	St dev	1	2	3	Average	St dev	1	2	3	Average	St dev
100	99.15	99.15	98.14	98.8133	0.583124
50	99.59	100.92	100.3	100.27	0.665507
40	99.66	99.58	99.06	99.4333	0.325781
25	96.91	99.93	99.56	98.8	1.64721
20	96.61	98.98	98.47	98.02	1.24744	89.67	90.28	91.54	90.4967	0.953642	84.13	80.04	83.3	82.49	2.16197
16	95.76	99.3	96.48	97.18	1.87094	88.4	93.09	93.77	91.7533	2.92391	85	84.54	86.55	85.3633	1.05311
12.5	92.46	94.1	92.44	93	0.95268	93.31	93.72	91.37	92.8	1.25527	89.79	81.37	82.79	84.65	4.50764
10	80.96	85.28	82.22	82.82	2.22162	92.54	89.7	92.44	91.56	1.61158	89.53	87.87	80.16	85.8533	4.99994
8	76.24	73.34	62.19	70.59	7.41772	92.31	92.2	92.52	92.3433	0.162583	88.5	89.66	85.95	88.0367	1.8979
6.25	40.49	43.37	44.76	42.8733	2.1779	90.12	88.05	90.54	89.57	1.333	82.18	76.24	82.04	80.1533	3.38977
5	24.93	23.72	18.6	22.4167	3.36024	86.85	90.19	88.1	88.38	1.68751	72.56	55.22	62.15	63.31	8.72801
3.125	16.48	19.24	11.59	15.77	3.87411	51.68	53.39	52.03	52.3667	0.903346	39.8	30.14	32.14	34.0267	5.09888
2.5	13.98	11.27	10.73	11.9933	1.74156	33.69	37.72	36.06	35.8233	2.0254	25.69	27.92	23.23	25.6133	2.34594
1.5625	11.45	15.21	8.07	11.5767	3.57168	17.02	19.27	19.95	18.7467	1.5335	31.35	22.71	11.61	21.89	9.89551
1.25	17.77	4.04		10.905	9.70858	13.51	13.77	9.97	12.4167	2.12286	37.53	30.11	19.86	29.1667	8.87269
0.78125	21.25	18.52	11.94	17.2367	4.78584	7.84	4.37	14.56	8.92333	5.18066	28.87	24.44	10.9	21.4033	9.36196
0.625	26.02	1.37	12.05	13.1467	12.3615	3.82	4.8	5.89	4.83667	1.03549	34.12	26.62	10.83	23.8567	11.8884
0.390625	12.25	11.84	17.6	13.8967	3.21373	3	7.41	14.97	8.46	6.05368	14.31	12.17	7.49	11.3233	3.48794
0.195312	16.46		0.44	8.45	11.3279	5.23	-5.79	6.08	1.84	6.62143	9.64	4.75	-2.67	3.90667	6.19818

## Sheet: Fig 2D
Scatter dot plot - Mean with SD
		IC30 (nM)
		si-Ctrl	si-KIF18A	si-SKA1
	N=1	6.76	2.51	4.11
	N=2	7.8	3.04	5.35
	N=3	6.01	2.37	3.4
	N=4	6.8	3.2	4.78
	Average	6.8425	2.78	4.41
	St dev	0.734501	0.402078	0.842734
		*** P<0.0001
		** P=0.0047
