# Supplementary material for: Genetic enhancers of partial PLK1 inhibition reveal hypersensitivity to kinetochore perturbations
Source: PLoS Genet. 2023 Aug 28;19(8):e1010903. doi: 10.1371/journal.pgen.1010903 (PMC10491399; doi:10.1371/journal.pgen.1010903)
Supplement: S3 Data — (XLSX) [file pgen.1010903.s019.xlsx]

## Sheet: Fig 3A
	Mitotic index in NALM-6 cell lines expressing the indicated sgRNAs
BI2536	AAVS1 sgRNA-25		Azami-green sgRNA-26		SKA1 sgRNA-1		SKA1 sgRNA-2		KIF18A sgRNA-3		KIF18A sgRNA-4
nM	Average	St dev	Average	St dev	Average	St dev	Average	St dev	Average	St dev	Average	St dev
44.44	46.042	1.4	48.813	2.6	50.715	0.8	48.645	3.5	48.857	1.3	48.811	0.2
29.63	49.773	2.3	50.904	0.4	54.03	2.5	54.507	2.7	49.546	1.1	49.605	1.1
19.75	48.462	0.8	49.495	2.2	51.729	2.4	52.948	3	50.364	0.6	46.961	4.3
13.17	30.643	1.8	26.288	2	49.545	2.3	47.261	3.3	46.312	0.8	36.811	3.6
8.78	7.769	0.3	7.951	1	39.508	2.2	35.63	2.4	35.565	2.7	21.163	0.8
5.85	3.475	0.2	3.602	0.5	33.796	1.5	27.057	1.3	18.391	0.5	10.441	0.4
3.9	2.379	0	2.442	0.3	26.519	1.5	15.657	1.3	6.549	0.4	5.261	0.5
2.6	2.41	0.4	2.55	0.2	14.914	0.8	6.8	0.2	3.789	0.3	3.819	0.2
1.73	2.366	0.2	2.45	0.1	7.76	0.2	4.062	0.2	3.34	0.5	2.973	0.1
1.16	2.281	0.1	2.704	0.6	5.025	0.3	3.786	0.3	2.81	0.2	2.822	0.6

## Sheet: Fig 3B
Scatter dot plot - Mean with SD
		IC30 (nM)
		AAVS1 sgRNA-25	Azami-green sgRNA-26	SKA1 sgRNA-1	SKA1 sgRNA-2	KIF18A sgRNA-3	KIF18A sgRNA-4
	N=1	9.743	9.507	1.851	3.43	4.565	6.404
	N=2	9.149	10.18	2.72	3.982	5.399	7.387
	N=3	10.78	11.52	2.698	4.411	5.707	7.771
	Average	9.89067	10.4023	2.423	3.941	5.22367	7.18733
	St dev	0.825466	1.02475	0.495489	0.491783	0.590845	0.705034
			*** P=0.0003
			*** P=0.0006
			** P=0.0016
			* P=0.0110

## Sheet: Fig 3C
	Mitotic index in hTERT RPE-1 cells transfected with the indicated siRNAs
BI2536	si-Ctrl + DMSO		si-KIF18A + DMSO		si-SKA1 + DMSO		si-Ctrl + Reversine		si-KIF18A + Reversine		si-SKA1 + Reversine
nM	Average	St dev	Average	St dev	Average	St dev	Average	St dev	Average	St dev	Average	St dev
19.75	47.4	3.7					2.281	1	1.467	0.5	0.417	0.5
13.17	35.592	4.4	54.551	4.5	53.537	8.5	2.499	1	0.802	0.9	0.254	0.2
8.78	13.559	1.9	45.027	4.7	48.78	5	1.817	0.7	0.956	1	0.079	0.1
5.85	5.68	0.8	19.562	0.1	20.713	4.4	1.437	0.2	1.463	0.2	0.394	0.3
3.9	5.291	1.1	5.752	0.5	7.025	2.8	0.809	0.2	1.106	0.5	0.677	0.4
2.6	3.732	0.7	3.762	0.4	3.7	1	1.585	0.7	0.864	0.6	0.355	0.3
1.73	4.872	1	3.586	1.6	3.845	0.4	0.979	0.6	0.367	0.1	0.73	0.4
1.16	4.211	0.7	3.105	0.8	2.787	0.6	0.952	0.3	0.666	0.3	0.452	0.5

## Sheet: Fig 3D
Scatter dot plot - Mean with SD
		IC30 (nM)
		si-Ctrl + DMSO	si-KIF18A + DMSO	si-SKA1 + DMSO
	N=1	13.99	8.106	7.705
	N=2	9.686	5.814	5.671
	N=3	9.828	4.619	5.174
	N=4	11.19	5.958	3.973
	Average	11.1735	6.12425	5.63075
	St dev	1.99633	1.45109	1.55573
		** P=0.0064
		** P=0.0047
