# Supplementary material for: Genetic enhancers of partial PLK1 inhibition reveal hypersensitivity to kinetochore perturbations
Source: PLoS Genet. 2023 Aug 28;19(8):e1010903. doi: 10.1371/journal.pgen.1010903 (PMC10491399; doi:10.1371/journal.pgen.1010903)
Supplement: S4 Data — (XLSX) [file pgen.1010903.s020.xlsx]

## Sheet: Fig 4B
	Time (min) in interphase or in mitosis (NEBD-Anaphase) for cells treated as indicated.
	si-Ctrl + DMSO		si-Ctrl + BI2536		si-KIF18A + DMSO		si-KIF18A + BI2536		si-SKA1 + DMSO		si-SKA1 + BI2536
	Interphase	NEBD-Anaphase	Interphase	NEBD-Anaphase	Interphase	NEBD-Anaphase	Interphase	NEBD-Anaphase	Interphase	NEBD-Anaphase	Interphase	NEBD-Anaphase
1	16.5	49.4	22	82.3	11	38.4	16.5	1004.6	11	285.5	32.9	889.3
2	27.4	38.4	22	164.7	11	60.4	16.5	1004.6	11	109.8	38.4	883.8
3	38.4	54.9	32.9	186.6	27.4	65.9	38.4	982.6	54.9	65.9	38.4	883.8
4	54.9	60.4	43.9	115.3	43.9	137.2	38.4	982.6	126.3	60.4	43.9	878.3
5	87.8	43.9	49.4	159.2	60.4	153.7	43.9	977.2	153.7	54.9	65.9	856.4
6	104.3	43.9	60.4	120.8	71.4	82.3	54.9	148.2	159.2	65.9	65.9	856.4
7	115.3	38.4	87.8	87.8	71.4	71.4	82.3	938.7	170.2	71.4	98.8	823.4
8	126.3	43.9	104.3	49.4	76.9	82.3	87.8	933.2	203.1	126.3	115.3	807
9	131.8	76.9	120.8	43.9	82.3	60.4	115.3	905.8	214.1	104.3	131.8	790.5
10	148.2	38.4	148.2	71.4	82.3	109.8	120.8	900.3	219.6	60.4	137.2	785
11	148.2	43.9	153.7	32.9	93.3	43.9	126.3	894.8	225.1	697.2	181.2	741.1
12	153.7	38.4	153.7	38.4	131.8	65.9	137.2	883.8	236.1	98.8	197.6	724.6
13	153.7	71.4	175.7	38.4	131.8	499.6	159.2	861.9	263.5	115.3	219.6	702.7
14	153.7	49.4	197.6	32.9	159.2	71.4	164.7	856.4	280	642.3	247	675.2
15	170.2	38.4	219.6	38.4	159.2	411.7	170.2	850.9	290.9	87.8	252.5	669.7
16	186.6	27.4	219.6	38.4	197.6	71.4	208.6	153.7	296.4	82.3	252.5	669.7
17	208.6	54.9	236.1	43.9	203.1	170.2	214.1	807	301.9	164.7	301.9	620.3
18	214.1	43.9	274.5	60.4	225.1	54.9	236.1	785	323.9	252.5	323.9	598.4
19	214.1	43.9	274.5	170.2	230.6	400.7	236.1	785	323.9	115.3	329.4	592.9
20	219.6	65.9	280	87.8	230.6	400.7	241.5	779.5	334.9	43.9	356.8	565.4
21	230.6	43.9	296.4	43.9	252.5	65.9	252.5	82.3	334.9	109.8	378.8	543.5
22	241.5	38.4	395.3	65.9	252.5	378.8	252.5	768.5	334.9	120.8	439.2	483.1
23	241.5	38.4	417.2	49.4	280	93.3	258	763.1	378.8	65.9	472.1	450.1
24	247	43.9	477.6	38.4	345.8	93.3	263.5	757.6	406.2	76.9	483.1	439.2
25	263.5	71.4	510.5	60.4	367.8	98.8	269	752.1	406.2	60.4	494.1	428.2
26	274.5	32.9	516	104.3	373.3	258	274.5	746.6	444.7	477.6	499.6	422.7
27	280	54.9	549	60.4	428.2	203.1	318.4	702.7	444.7	65.9	521.5	400.7
28	318.4	38.4	647.8	373.3	428.2	203.1	367.8	653.3	472.1	87.8	538	384.3
29	334.9	109.8	697.2	43.9	439.2	60.4	411.7	609.3	521.5	186.6	543.5	378.8
30	356.8	71.4	702.7	43.9	439.2	126.3	422.7	598.4	549	98.8	559.9	362.3
31	389.8	43.9	746.6	219.6	444.7	186.6	455.6	565.4	559.9	60.4	598.4	323.9
32	395.3	60.4	746.6	274.5	455.6	175.7	510.5	510.5	598.4	312.9	598.4	323.9
33	400.7	32.9	752.1	98.8	455.6	175.7	549	472.1	614.8	131.8	603.9	318.4
34	406.2	225.1	763.1	258	477.6	60.4	565.4	455.6	625.8	109.8	609.3	312.9
35	455.6	32.9	790.5	49.4	499.6	43.9	581.9	439.2	631.3	115.3	653.3	269
36	466.6	43.9	839.9	181.2	527	104.3	581.9	439.2	658.8	230.6	664.2	258
37	472.1	43.9	894.8	126.3			603.9	417.2	669.7	148.2	691.7	230.6
38	499.6	38.4	900.3	120.8			702.7	318.4	669.7	252.5	735.6	186.6
39	549	54.9	911.3	109.8			730.1	290.9	763.1	159.2	768.5	153.7
40	559.9	32.9	944.2	60.4			796	225.1	785	137.2	779.5	142.7
