# Supplementary material for: Genetic enhancers of partial PLK1 inhibition reveal hypersensitivity to kinetochore perturbations
Source: PLoS Genet. 2023 Aug 28;19(8):e1010903. doi: 10.1371/journal.pgen.1010903 (PMC10491399; doi:10.1371/journal.pgen.1010903)
Supplement: S5 Data — (XLSX) [file pgen.1010903.s021.xlsx]

## Sheet: Fig 5B
Centromere dispersion ratio
Scatter dot plot - mean with SD
	si-Ctrl + DMSO	si-Ctrl + BI2536	si-KIF18A + DMSO	si-KIF18A + BI2536	si-SKA1 + DMSO	si-SKA1 + BI2536
1	0.004	0.114	0.089	0.126	0.058	0.31
2	0.001	0.066	0.17	0.188	1.468	0.197
3	0.269	0.299	1.829	0.066	0.116	0.167
4	0.06	0.058	0.025	0.25	0.12	1.193
5	0.203	0.045	0.048	0.139	0.063	0.17
6	0.351	0.034	0.024	0.035	0.502	1.958
7	0.04	0.06	0.011	0.112	0.045	0.131
8	0.016	0.038	0.615	0.257	0.148	0.393
9	0.074	0.009	0.079	0.077	0.138	0.047
10	0.03	0.035	0.024	0.302	0.647	0.79
11	0.01	0.025	0.034	0.17	0.073	1.272
12	0.159	0.021	0.063	0.349	0.705	0.75
13	0.468	0.023	0.981	0.308	0.52	0.066
14	0.164	0.505	0.067	0.214	0.109	0.306
15	0.01	0.063	0.301	0.574	0.111	0.255
16	0.01	0.008	0.199	0.4	0.063	0.455
17	0.039	0.385	0.064	0.088	0.188	0.145
18	0.233	0.02	0.435	0.101	0.184	0.15
19	0.005	0.031	0.021	0.743	0.059	0.504
20	0.075	0.058	0.053	0.085	0.136	0.555
21	0.003	0.008	0.307	0.063	0.318	1.007
22	0.014	0.005	1.788	0.053	0.322	0.134
23	0.052	0.024	0.024	0.048	0.109	0.131
24	0.006	0.001	0.08	0.074	0.217	0.11
25	0.026	0.048	0.081	0.226	0.706	2.106
26	0.021	0.019	0.037	0.2	0.07	0.314
27	0.05	0.155	0.161	0.098	0.193	0.684
28	0.074	0.122	0.159	0.351	0.376	0.137
29	0.007	0.038	1.618	0.051	0.134	0.129
30	0.241	0.006	0.121	0.088	0.025	0.588
31	0.004	0.145	0.059	0.972	0.24	0.756
32	0.006	0.005	0.065	0.071	0.526	0.931
33	0.01	0.016	0.697	0.363	0.085	0.979
34	0.119	0.237	0.064	0.055	0.039	0.052
35	0.002	0.123	1.969	0.05	1.516	0.071
36	0.012	0.037	0.007	0.009	0.136	0.119
37	0.007	0.04	0.184	0.053	0.479	0.607
38	0.003	0.163	0.006	0.123	0.447	0.054
39	0.001	0.25	0.134	0.329	0.167	0.163
40	0.002	0.022	0.001	0.01	0.671	0.454
41	0.167	0.009	0.274	0.429	0.098	1.479
42	0.347	0.039	0.698	0.197	0.13	0.05
43	0.047	0.007	0.823	0.068	2.918	0.171
44	0.016	0.32	0.09	0.114	0.051	0.799
45	0.002	0.017	0.131	0.013	0.052	0.496
46	0.137	0.038	0.225	0.031	0.858	0.225
47	0.013	0.01	0.111	0.036	0.047	0.347
48	0.059	0.498	0.128	0.144	0.069	0.188
49	0.009	0.06	0.065	0.119	1.185	0.73
50	0.003	0.062	0.072	0.757	0.036	1.559
Average	0.07362	0.08842	0.30622	0.19558	0.35346	0.50768
St Dev	0.107718	0.122268	0.497973	0.205681	0.510619	0.500121
	ns P=0.5222		ns P=0.1497		ns P=0.1303
	** P=0.0017
	*** P=0.0003
		** P=0.0021
		*** P<0.0001

## Sheet: Fig 5C
Mitotic spindle length (um)
Scatter dot plot - mean with SD
	si-Ctrl + DMSO	si-Ctrl + BI2536	si-KIF18A + DMSO	si-KIF18A + BI2536	si-SKA1 + DMSO	si-SKA1 + BI2536
1	14.31	13.59	15.15	14.04	22.49	13.85
2	14.46	11.65	14.21	17.54	29.84	14.05
3	14.3	14.96	16.83	16.57	12.48	14.34
4	12.67	11.72	13.92	14.01	13.67	17.93
5	14.76	15.31	16.83	13.15	10.95	15.51
6	14.09	11.99	16.19	16.62	11.68	27.55
7	12.79	12.83	16.22	14.82	12.36	20.39
8	13.05	12.82	29.81	16.73	12.54	17.75
9	12.71	13.2	15.38	13.1	14.42	17.36
10	11.34	11.62	21.54	17.59	17.26	17.12
11	13.45	13.36	16.67	20.95	12.02	22.43
12	12.14	12.72	15.86	19.56	17.98	12.69
13	12.14	11.87	20.58	12.54	12.39	12.82
14	13.09	13.61	15.16	16.07	13.28	12.89
15	12.86	10.16	21.31	21.75	15.66	13.64
16	13.93	11.59	13.27	18	12.35	10.13
17	11.49	10.39	17.32	15.3	15.35	12.07
18	10.68	11.17	13.34	14.09	11.13	15.81
19	13.29	12.45	17.41	20.62	11.94	17.71
20	12.72	12.14	14.33	15.25	14.01	12.98
21	12.14	12.49	23.84	18.02	9.74	17.69
22	13.82	11.03	17.64	17.02	12.74	12.8
23	12.63	11.16	15.12	16.04	11.99	10.04
24	13.8	14.39	19.13	13.88	13.74	15
25	12.32	11.41	16.28	16.11	18.95	16.53
26	11.44	13.25	13.13	16.23	10.82	10.42
27	10.67	13.23	19.02	16.42	12.19	17.65
28	12.83	13.44	14.59	16.08	18.33	14.24
29	13.26	12.39	23.77	16.28	11.68	15.61
30	13.08	11.97	13.51	16.73	12.77	19.41
31	12.49	11.73	14.82	18.55	10.77	21.97
32	12.71	12.2	18.89	15.65	16.43	20.65
33	13.31	12.83	24.33	23.84	11.31	20.48
34	11.31	10.65	14.71	14.85	13.25	11.2
35	13.95	11.78	19.23	19.87	31.3	13.33
36	12.99	11.72	15.81	21.07	12.15	14.72
37	11.56	12.93	12.68	15.11	23.25	16.6
38	15.71	9.69	17.21	13.78	12.03	13.76
39	13.27	11.98	22.43	15.46	15.05	13.47
40	13.61	12.72	16.95	16.7	10.26	15.77
41	12.84	11.91	14.47	17.34	14.82	15.83
42	10.92	12.07	11.06	21.38	15.14	11.78
43	11.73	13.07	20.58	14.9	20.47	13.59
44	11.93	10.83	15.26	16.84	13.9	13.14
45	14.12	14.73	15.91	18.52	12.24	15.16
46	14.05	11.29	14.42	14.42	30.84	13.45
47	12.34	11.71	15.16	18.6	16.49	16.09
48	13.13	12.6	12.52	19.07	15.25	17.88
49	13.27	13.17	14.86	15.27	25.04	19.85
50	10.83	13.02	14.55	17.42	12.75	19.88
Average	12.8466	12.3308	16.8642	16.795	15.1898	15.7402
St Dev	1.11959	1.17813	3.61198	2.47369	5.16677	3.506
	* P=0.0271		ns P=0.9117		ns P=0.5349
	*** P<0.0001
	** P=0.0023
		*** P<0.0001
		*** P<0.0001
