# Supplementary material for: Genetic enhancers of partial PLK1 inhibition reveal hypersensitivity to kinetochore perturbations
Source: PLoS Genet. 2023 Aug 28;19(8):e1010903. doi: 10.1371/journal.pgen.1010903 (PMC10491399; doi:10.1371/journal.pgen.1010903)
Supplement: S6 Data — (XLSX) [file pgen.1010903.s022.xlsx]

## Sheet: Fig 6C
Nuclear solidity
Scatter dot plot - mean with SD
	si-Ctrl + DMSO	si-Ctrl + BI2536	si-KIF18A + DMSO	si-KIF18A + BI2536	si-SKA1 + DMSO	si-SKA1 + BI2536
1	0.926	0.909	0.953	0.97	0.918	0.859
2	0.966	0.898	0.877	0.897	0.927	0.914
3	0.742	0.909	0.871	0.943	0.926	0.909
4	0.906	0.95	0.936	0.816	0.961	0.905
5	0.948	0.945	0.931	0.875	0.927	0.924
6	0.954	0.942	0.906	0.927	0.909	0.821
7	0.913	0.947	0.891	0.948	0.951	0.932
8	0.957	0.951	0.957	0.967	0.94	0.899
9	0.879	0.96	0.957	0.951	0.953	0.923
10	0.918	0.906	0.965	0.961	0.96	0.913
11	0.951	0.909	0.922	0.837	0.956	0.937
12	0.943	0.938	0.9	0.893	0.952	0.919
13	0.963	0.949	0.956	0.875	0.947	0.952
14	0.968	0.925	0.731	0.895	0.96	0.9
15	0.943	0.958	0.924	0.768	0.952	0.961
16	0.943	0.867	0.926	0.97	0.93	0.934
17	0.969	0.956	0.928	0.897	0.919	0.916
18	0.962	0.921	0.896	0.922	0.859	0.904
19	0.947	0.938	0.974	0.861	0.964	0.904
20	0.956	0.877	0.778	0.851	0.954	0.957
21	0.967	0.959	0.964	0.935	0.949	0.953
22	0.936	0.938	0.968	0.954	0.958	0.945
23	0.916	0.961	0.896	0.907	0.955	0.722
24	0.96	0.962	0.934	0.949	0.967	0.937
25	0.931	0.962	0.917	0.625	0.962	0.875
26	0.957	0.927	0.967	0.888	0.965	0.922
27	0.917	0.853	0.957	0.948	0.968	0.923
28	0.962	0.96	0.96	0.969	0.842	0.848
29	0.915	0.951	0.962	0.967	0.923	0.968
30	0.926	0.969	0.958	0.96	0.948	0.939
31	0.952	0.957	0.948	0.934	0.971	0.96
32	0.966	0.943	0.926	0.833	0.951	0.877
33	0.963	0.906	0.942	0.93	0.956	0.897
34	0.93	0.964	0.972	0.965	0.954	0.942
35	0.96	0.933	0.964	0.969	0.898	0.941
36	0.957	0.95	0.943	0.94	0.967	0.952
37	0.958	0.861	0.93	0.973	0.97	0.861
38	0.963	0.919	0.963	0.961	0.968	0.816
39	0.945	0.958	0.904	0.907	0.934	0.95
40	0.922	0.908	0.872	0.948	0.97	0.927
41	0.946	0.955	0.931	0.904	0.958	0.87
42	0.954	0.96	0.936	0.88	0.966	0.833
43	0.958	0.951	0.971	0.874	0.963	0.941
44	0.968	0.936	0.922	0.932	0.962	0.896
45	0.94	0.919	0.966	0.96	0.968	0.943
46	0.967	0.944	0.842	0.959	0.932	0.806
47	0.965	0.729	0.91	0.621	0.965	0.911
48	0.967	0.929	0.942	0.958	0.931	0.844
49	0.965	0.937	0.965	0.65	0.956	0.901
50	0.943	0.929	0.879	0.952	0.901	0.831
51	0.954	0.948	0.947	0.896	0.961	0.828
52	0.96	0.953	0.892	0.798	0.944	0.968
53	0.968	0.942	0.941	0.689	0.953	0.944
54	0.967	0.945	0.968	0.716	0.93	0.968
55	0.915	0.888	0.951	0.973	0.948	0.955
56	0.956	0.948	0.959	0.96	0.93	0.934
57	0.962	0.896	0.885	0.906	0.857	0.917
58	0.946	0.944	0.961	0.823	0.964	0.869
59	0.962	0.946	0.863	0.94	0.958	0.944
60	0.966	0.933	0.902	0.872	0.957	0.896
61	0.953	0.932	0.938	0.896	0.965	0.955
62	0.945	0.898	0.91	0.921	0.961	0.874
63	0.96	0.946	0.965	0.89	0.882	0.824
64	0.954	0.922	0.949	0.928	0.945	0.863
65	0.948	0.92	0.963	0.975	0.968	0.967
66	0.951	0.947	0.964	0.807	0.964	0.934
67	0.957	0.917	0.924	0.866	0.94	0.83
68	0.959	0.887	0.962	0.885	0.959	0.925
69	0.975	0.932	0.892	0.95	0.931	0.862
70	0.965	0.875	0.962	0.957	0.955	0.838
71	0.953	0.933	0.961	0.878	0.944	0.837
72	0.955	0.957	0.842	0.896	0.956	0.898
73	0.964	0.857	0.876	0.896	0.923	0.947
74	0.929	0.871	0.97	0.895	0.933	0.897
75	0.948	0.97	0.907	0.948	0.94	0.964
76	0.963	0.931	0.954	0.871	0.949	0.968
77	0.946	0.959	0.959	0.867	0.955	0.943
78	0.967	0.948	0.964	0.953	0.925	0.729
79	0.965	0.882	0.925	0.871	0.868	0.909
80	0.955	0.945	0.933	0.958	0.968	0.937
81	0.948	0.943	0.963	0.947	0.958	0.936
82	0.935	0.866	0.96	0.963	0.956	0.913
83	0.95	0.953	0.966	0.971	0.968	0.95
84	0.951	0.947	0.964	0.757	0.954	0.546
85	0.956	0.812	0.973	0.941	0.952	0.695
86	0.959	0.96	0.884	0.858	0.957	0.605
87	0.958	0.956	0.916	0.968	0.96	0.78
88	0.944	0.957	0.968	0.963	0.897	0.92
89	0.947	0.896	0.855	0.937	0.959	0.928
90	0.935	0.96	0.966	0.962	0.962	0.892
91	0.967	0.929	0.897	0.843	0.968	0.964
92	0.948	0.937	0.968	0.971	0.966	0.941
93	0.92	0.94	0.963	0.916	0.92	0.851
94	0.902	0.952	0.95	0.921	0.969	0.971
95	0.924	0.916	0.904	0.87	0.962	0.944
96	0.964	0.948	0.903	0.952	0.948	0.919
97	0.97	0.888	0.96	0.632	0.96	0.862
98	0.966	0.958	0.917	0.898	0.956	0.954
99	0.948	0.915	0.95	0.963	0.936	0.936
100	0.957	0.943	0.924	0.957	0.921	0.938
101	0.973	0.962	0.969	0.923	0.957	0.816
102	0.954	0.951	0.868	0.854	0.967	0.914
103	0.964	0.946	0.964	0.524	0.952	0.954
104	0.954	0.878	0.972	0.947	0.94	0.936
105	0.947	0.953	0.96	0.901	0.939	0.935
106	0.967	0.878	0.967	0.938	0.95	0.959
107	0.875	0.784	0.968	0.956	0.918	0.968
108	0.943	0.956	0.97	0.955	0.858	0.903
109	0.941	0.959	0.969	0.949	0.965	0.751
110	0.922	0.924	0.899	0.625	0.967	0.949
111	0.952	0.912	0.96	0.956	0.968	0.956
112	0.95	0.951	0.948	0.795	0.958	0.856
113	0.923	0.937	0.968	0.826	0.96	0.957
114	0.949	0.932	0.626	0.902	0.954	0.939
115	0.96	0.924	0.961	0.878	0.938	0.919
116	0.908	0.938	0.973	0.863	0.951	0.908
117	0.936	0.878	0.969	0.881	0.968	0.957
118	0.948	0.904	0.972	0.97	0.931	0.959
119	0.957	0.958	0.925	0.853	0.925	0.882
120	0.94	0.953	0.934	0.88	0.955	0.908
121	0.91	0.92	0.897	0.962	0.914	0.959
122	0.953	0.963	0.9	0.965	0.962	0.914
123	0.936	0.904	0.96	0.849	0.964	0.966
124	0.952	0.948	0.966	0.887	0.963	0.963
125	0.962	0.951	0.958	0.946	0.97	0.821
126	0.947	0.829	0.912	0.958	0.959	0.943
127	0.911	0.916	0.898	0.916	0.929	0.917
128	0.967	0.939	0.96	0.967	0.967	0.943
129	0.874	0.937	0.966	0.968	0.934	0.885
130	0.947	0.93	0.967	0.969	0.937	0.757
131	0.932	0.938	0.782	0.925	0.96	0.922
132	0.951	0.936	0.97	0.96	0.924	0.922
133	0.96	0.961	0.97	0.95	0.959	0.962
134	0.881	0.853	0.971	0.907	0.949	0.906
135	0.912	0.898	0.967	0.967	0.957	0.966
136	0.949	0.96	0.816	0.907	0.923	0.96
137	0.922	0.973	0.964	0.911	0.946	0.964
138	0.966	0.963	0.969	0.694	0.936	0.906
139	0.899	0.725	0.961	0.92	0.953	0.967
140	0.924	0.934	0.897	0.957	0.835	0.957
141	0.965	0.944	0.925	0.842	0.759	0.957
142	0.969	0.956	0.967	0.783	0.915	0.958
143	0.953	0.931	0.788	0.76	0.937	0.882
144	0.953	0.962	0.963	0.863	0.956	0.917
145	0.92	0.955	0.876	0.954	0.951	0.933
146	0.917	0.948	0.946	0.886		0.814
147	0.961	0.971	0.903	0.923		0.706
148	0.961	0.761	0.966	0.878		0.93
149	0.891	0.943	0.957	0.976		0.917
150	0.892	0.899	0.755	0.958		0.955
151	0.935	0.937	0.954	0.897		0.904
152	0.961	0.956	0.955	0.912		0.935
153	0.944	0.967	0.924	0.861		0.925
154	0.961	0.923	0.937	0.953		0.922
155	0.944	0.932	0.963	0.793		0.956
156	0.958	0.911	0.947	0.861
157	0.963	0.937	0.951	0.914
158	0.952		0.954	0.953
159	0.947		0.88	0.674
160	0.948		0.966	0.893
161	0.951		0.961	0.908
162	0.957		0.97	0.956
163	0.811		0.96
164	0.952		0.87
165	0.95		0.79
166	0.955		0.932
167	0.914		0.903
168	0.956		0.94
169	0.961		0.933
170	0.938		0.873
171	0.95		0.952
172	0.873		0.958
173	0.939		0.912
174	0.963		0.949
175	0.886		0.956
176	0.769		0.951
177	0.945		0.861
178	0.865		0.957
179	0.947		0.945
180	0.954		0.93
181	0.909		0.917
182	0.966		0.961
183	0.952		0.961
184	0.949		0.788
185	0.796		0.963
186	0.904		0.963
187	0.906		0.77
188	0.94		0.934
189	0.949		0.952
190	0.913		0.963
191	0.956		0.962
192			0.938
193			0.967
194			0.968
195			0.965
196			0.969
197			0.937
198			0.896
199			0.953
200			0.959
201			0.958
202			0.967
203			0.922
204			0.955
205			0.959
206			0.969
207			0.944
208			0.962
209			0.961
210			0.902
211			0.945
212			0.951
213			0.869
214			0.818
215			0.839
216			0.958
217			0.963
Average	0.941026	0.926892	0.930558	0.896951	0.943345	0.904645
St Dev	0.0326923	0.041702	0.0503685	0.0825173	0.0302268	0.0676507
	*** P=0.0004		*** P<0.0001		*** P<0.0001
	* P=0.0146
	ns P=0.5065
		*** P<0.0001
		*** P=0.0005

## Sheet: Fig 6D
Nuclear circularity
Scatter dot plot - mean with SD
	si-Ctrl + DMSO	si-Ctrl + BI2536	si-KIF18A + DMSO	si-KIF18A + BI2536	si-SKA1 + DMSO	si-SKA1 + BI2536
1	0.522	0.571	0.588	0.676	0.56	0.492
2	0.708	0.441	0.509	0.432	0.65	0.5
3	0.392	0.558	0.5	0.669	0.626	0.602
4	0.611	0.636	0.615	0.236	0.751	0.661
5	0.639	0.651	0.606	0.407	0.648	0.635
6	0.721	0.536	0.574	0.575	0.541	0.4
7	0.558	0.583	0.438	0.613	0.708	0.684
8	0.799	0.692	0.604	0.817	0.646	0.533
9	0.537	0.64	0.711	0.761	0.696	0.588
10	0.578	0.547	0.771	0.795	0.708	0.583
11	0.664	0.565	0.569	0.474	0.674	0.661
12	0.624	0.598	0.585	0.593	0.651	0.639
13	0.742	0.539	0.748	0.467	0.699	0.722
14	0.777	0.554	0.355	0.502	0.68	0.639
15	0.643	0.728	0.663	0.381	0.711	0.766
16	0.687	0.457	0.621	0.796	0.724	0.627
17	0.699	0.614	0.633	0.51	0.686	0.65
18	0.681	0.602	0.595	0.539	0.629	0.614
19	0.649	0.524	0.735	0.577	0.744	0.545
20	0.684	0.527	0.377	0.478	0.592	0.721
21	0.747	0.718	0.739	0.582	0.76	0.742
22	0.6	0.565	0.788	0.687	0.709	0.691
23	0.615	0.766	0.549	0.452	0.767	0.246
24	0.737	0.779	0.651	0.715	0.777	0.61
25	0.603	0.669	0.59	0.177	0.727	0.557
26	0.685	0.527	0.778	0.499	0.745	0.485
27	0.651	0.525	0.658	0.695	0.776	0.625
28	0.668	0.639	0.691	0.73	0.484	0.448
29	0.595	0.55	0.746	0.732	0.534	0.8
30	0.638	0.768	0.689	0.728	0.734	0.66
31	0.645	0.641	0.694	0.646	0.806	0.779
32	0.756	0.609	0.63	0.479	0.738	0.519
33	0.786	0.351	0.676	0.668	0.753	0.635
34	0.678	0.749	0.72	0.754	0.751	0.684
35	0.709	0.594	0.723	0.716	0.62	0.674
36	0.777	0.678	0.539	0.647	0.761	0.731
37	0.708	0.513	0.615	0.711	0.803	0.503
38	0.743	0.573	0.771	0.711	0.843	0.435
39	0.676	0.719	0.49	0.514	0.704	0.709
40	0.571	0.562	0.53	0.7	0.783	0.685
41	0.695	0.705	0.645	0.548	0.691	0.579
42	0.765	0.679	0.643	0.525	0.732	0.404
43	0.681	0.595	0.768	0.536	0.753	0.6
44	0.73	0.658	0.667	0.617	0.795	0.59
45	0.7	0.46	0.738	0.661	0.782	0.708
46	0.779	0.686	0.326	0.674	0.675	0.464
47	0.757	0.266	0.559	0.104	0.777	0.606
48	0.725	0.656	0.651	0.618	0.708	0.481
49	0.716	0.677	0.718	0.15	0.781	0.553
50	0.691	0.674	0.443	0.611	0.543	0.495
51	0.76	0.689	0.705	0.538	0.734	0.435
52	0.727	0.683	0.568	0.305	0.719	0.784
53	0.8	0.704	0.641	0.128	0.77	0.696
54	0.767	0.663	0.711	0.308	0.726	0.766
55	0.567	0.451	0.579	0.781	0.71	0.742
56	0.585	0.699	0.703	0.674	0.627	0.663
57	0.742	0.56	0.517	0.6	0.585	0.662
58	0.601	0.669	0.643	0.433	0.773	0.574
59	0.759	0.676	0.513	0.657	0.72	0.703
60	0.731	0.669	0.573	0.388	0.665	0.546
61	0.664	0.651	0.644	0.581	0.757	0.674
62	0.53	0.598	0.6	0.605	0.68	0.522
63	0.699	0.584	0.669	0.447	0.586	0.329
64	0.722	0.651	0.565	0.613	0.725	0.456
65	0.704	0.683	0.642	0.756	0.723	0.758
66	0.774	0.796	0.648	0.337	0.771	0.676
67	0.689	0.592	0.58	0.444	0.668	0.463
68	0.697	0.618	0.742	0.439	0.819	0.675
69	0.778	0.651	0.504	0.587	0.653	0.504
70	0.768	0.518	0.751	0.642	0.801	0.451
71	0.744	0.637	0.699	0.431	0.705	0.495
72	0.637	0.767	0.46	0.54	0.733	0.568
73	0.718	0.53	0.488	0.566	0.579	0.644
74	0.652	0.552	0.733	0.549	0.635	0.594
75	0.654	0.743	0.553	0.598	0.703	0.779
76	0.709	0.607	0.781	0.485	0.677	0.763
77	0.627	0.708	0.701	0.496	0.731	0.703
78	0.816	0.651	0.67	0.688	0.681	0.298
79	0.727	0.411	0.576	0.459	0.551	0.582
80	0.73	0.613	0.612	0.666	0.828	0.657
81	0.658	0.683	0.744	0.628	0.77	0.731
82	0.665	0.351	0.714	0.793	0.768	0.684
83	0.653	0.63	0.75	0.755	0.734	0.686
84	0.746	0.635	0.732	0.168	0.8	0.062
85	0.692	0.445	0.837	0.558	0.705	0.299
86	0.743	0.717	0.582	0.392	0.707	0.168
87	0.75	0.742	0.651	0.643	0.744	0.169
88	0.697	0.61	0.812	0.669	0.504	0.642
89	0.636	0.529	0.383	0.599	0.695	0.74
90	0.51	0.676	0.651	0.675	0.761	0.558
91	0.706	0.541	0.633	0.476	0.779	0.76
92	0.616	0.652	0.79	0.752	0.837	0.726
93	0.408	0.707	0.74	0.529	0.651	0.266
94	0.603	0.708	0.643	0.56	0.757	0.778
95	0.657	0.596	0.638	0.363	0.773	0.724
96	0.79	0.679	0.584	0.615	0.728	0.633
97	0.758	0.549	0.808	0.099	0.706	0.513
98	0.746	0.69	0.632	0.584	0.75	0.678
99	0.662	0.633	0.664	0.671	0.635	0.705
100	0.696	0.614	0.631	0.676	0.601	0.787
101	0.754	0.7	0.805	0.579	0.677	0.362
102	0.725	0.626	0.371	0.477	0.817	0.649
103	0.677	0.682	0.777	0.075	0.731	0.714
104	0.607	0.619	0.803	0.715	0.745	0.717
105	0.611	0.729	0.761	0.564	0.747	0.626
106	0.773	0.532	0.694	0.613	0.685	0.728
107	0.439	0.424	0.72	0.627	0.654	0.802
108	0.614	0.709	0.748	0.704	0.629	0.649
109	0.654	0.699	0.696	0.622	0.731	0.269
110	0.572	0.565	0.596	0.121	0.743	0.64
111	0.671	0.585	0.673	0.636	0.783	0.664
112	0.648	0.666	0.606	0.387	0.747	0.408
113	0.644	0.554	0.801	0.36	0.768	0.744
114	0.734	0.672	0.095	0.482	0.695	0.664
115	0.827	0.602	0.717	0.457	0.642	0.693
116	0.526	0.623	0.756	0.416	0.687	0.615
117	0.698	0.504	0.774	0.581	0.816	0.713
118	0.549	0.57	0.762	0.695	0.608	0.781
119	0.779	0.743	0.593	0.455	0.67	0.486
120	0.536	0.686	0.691	0.502	0.769	0.567
121	0.631	0.572	0.671	0.692	0.711	0.712
122	0.648	0.794	0.533	0.639	0.739	0.609
123	0.693	0.528	0.727	0.424	0.713	0.809
124	0.693	0.674	0.772	0.419	0.832	0.787
125	0.681	0.582	0.703	0.601	0.79	0.41
126	0.664	0.465	0.626	0.66	0.735	0.691
127	0.588	0.565	0.638	0.594	0.704	0.718
128	0.743	0.667	0.713	0.758	0.76	0.744
129	0.524	0.691	0.773	0.617	0.693	0.504
130	0.688	0.59	0.738	0.721	0.672	0.249
131	0.697	0.667	0.266	0.568	0.72	0.733
132	0.747	0.698	0.747	0.736	0.639	0.558
133	0.82	0.771	0.783	0.702	0.734	0.734
134	0.479	0.486	0.794	0.604	0.754	0.575
135	0.499	0.605	0.759	0.73	0.763	0.716
136	0.516	0.712	0.475	0.502	0.577	0.665
137	0.485	0.815	0.684	0.544	0.699	0.716
138	0.682	0.698	0.771	0.268	0.705	0.644
139	0.565	0.289	0.731	0.622	0.731	0.76
140	0.647	0.579	0.576	0.706	0.551	0.695
141	0.821	0.729	0.518	0.434	0.405	0.757
142	0.812	0.656	0.729	0.315	0.671	0.677
143	0.695	0.673	0.387	0.4	0.703	0.552
144	0.739	0.815	0.657	0.513	0.762	0.598
145	0.588	0.732	0.523	0.666	0.722	0.642
146	0.515	0.643	0.668	0.535		0.292
147	0.725	0.782	0.573	0.547		0.156
148	0.733	0.283	0.671	0.496		0.717
149	0.556	0.658	0.702	0.794		0.626
150	0.6	0.606	0.365	0.745		0.661
151	0.674	0.628	0.635	0.524		0.609
152	0.688	0.686	0.72	0.569		0.72
153	0.623	0.732	0.555	0.546		0.738
154	0.621	0.636	0.615	0.737		0.647
155	0.7	0.653	0.748	0.339		0.796
156	0.636	0.63	0.545	0.507
157	0.734	0.614	0.715	0.584
158	0.702		0.714	0.604
159	0.645		0.523	0.112
160	0.718		0.756	0.565
161	0.685		0.752	0.559
162	0.715		0.675	0.694
163	0.496		0.65
164	0.693		0.473
165	0.766		0.303
166	0.64		0.594
167	0.633		0.539
168	0.729		0.604
169	0.766		0.632
170	0.686		0.438
171	0.67		0.712
172	0.583		0.7
173	0.649		0.569
174	0.627		0.647
175	0.38		0.586
176	0.277		0.607
177	0.562		0.447
178	0.306		0.661
179	0.637		0.594
180	0.721		0.593
181	0.57		0.646
182	0.759		0.68
183	0.715		0.732
184	0.669		0.324
185	0.446		0.786
186	0.612		0.745
187	0.647		0.31
188	0.62		0.627
189	0.669		0.666
190	0.577		0.783
191	0.773		0.819
192			0.541
193			0.792
194			0.69
195			0.728
196			0.737
197			0.528
198			0.609
199			0.597
200			0.676
201			0.717
202			0.718
203			0.572
204			0.646
205			0.743
206			0.753
207			0.663
208			0.678
209			0.702
210			0.577
211			0.701
212			0.577
213			0.492
214			0.439
215			0.437
216			0.673
217			0.714
Average	0.663576	0.621777	0.637991	0.554265	0.706241	0.607348
St Dev	0.0941768	0.100671	0.119074	0.15957	0.0750996	0.148493
	*** P<0.0001		*** P<0.0001		*** P<0.0001
	* P=0.0176
	*** P<0.0001
		*** P<0.0001
		ns P=0.3153
