# Supplementary material for: Genetic enhancers of partial PLK1 inhibition reveal hypersensitivity to kinetochore perturbations
Source: PLoS Genet. 2023 Aug 28;19(8):e1010903. doi: 10.1371/journal.pgen.1010903 (PMC10491399; doi:10.1371/journal.pgen.1010903)
Supplement: S7 Data — (XLSX) [file pgen.1010903.s023.xlsx]

## Sheet: Fig 7B
CENP-A total intensity (arbitrary units)
Scatter dot plot - mean with SD
Experiment #		DMSO	BI2536 IC10	BI2536 IC30	BI2536 IC50
1	1	25014650000	11503360000	8565087000	6377074000
1	2	12683990000	9167078000	6684329000	6578843000
1	3	12967270000	6819871000	9181012000	13978520000
1	4	19412000000	9801677000	9183224000	13571730000
1	5	19932360000	8516085000	7100892000	9938777000
1	6	18425090000	9017529000	10449710000	5748731000
1	7	17521360000	13309900000	10090110000	6825504000
1	8	10399260000	9501847000	9931967000	7052037000
1	9	17218590000	12424780000	5916651000	5711888000
1	10	14701490000	9319817000	9815479000	8352851000
1	11	22662060000	8260797000	9203675000	12300730000
1	12	13149580000	11044040000	6212961000	12961610000
1	13	13344210000	10651470000	10433410000	8931385000
1	14	10900920000	7501862000	7210100000	9001764000
1	15	16069080000	8676048000	10535510000	8117950000
1	16	13876410000	7912296000	23942620000	10807270000
1	17	8408714000	10922240000	5487135000	6301601000
1	18	14255090000	4792184000	7582878000	5941158000
1	19	12635760000	11205750000	5387672000	5645708000
1	20	12555870000	5417072000	4463298000	8231003000
1	21	22448140000	5192266000	14111170000	12292760000
1	22	8748852000	8879943000	7734045000	9524808000
1	23	33911890000	5507964000	5669906000	10730840000
1	24	28626920000	13014140000	16139290000	5988977000
1	25	18507630000	6332586000	9397058000	3928286000
1	26	16406200000	10370030000	9016774000	6403079000
1	27	16384640000	12725140000	8262192000	9331657000
1	28	20014490000	8956645000	7116040000	8099656000
1	29	11198160000	7532825000	8694969000	6825257000
1	30	12592050000	8226176000	9554525000	5431656000
1	31	18511760000	8952173000	12751750000	9013810000
1	32	16360760000	9739981000	10437180000	6969063000
1	33	21353300000	8872156000	7782005000	7851700000
1	34	11700090000	5624032000	5655898000	6252072000
1	35	11387740000	9944201000	20879260000	9362420000
1	36	14560770000	8354322000	5591118000	8395825000
1	37	10550510000	6504246000	8725204000	7424657000
1	38	11826740000	7042754000	6009801000	8889115000
1	39	12541810000	7137533000	14581630000	7673252000
1	40	12734580000	9013657000	9408211000	6847454000
1	41	12289880000	6526235000	7720886000	9727202000
1	42	8376053000	7351838000	6332715000	8245558000
1	43	16707830000	4646119000	5248667000	9242952000
1	44	12853040000	4499512000	3672521000	9744787000
1	45	18727470000	4500133000	4149687000	8161099000
1	46	20058460000	5243283000	6286029000	6937389000
1	47	20756820000	18672540000	5467214000	8932313000
1	48	16299720000	6793680000	7413516000	9210692000
1	49	16601040000	12339020000	7979206000	5518384000
1	50	21313650000	8099932000	6008710000	5596217000
1	51	56761350000	14458880000	12057690000	11590670000
1	52	16198310000	33563290000	8610236000	12878110000
1	53	19863090000	16164120000	8654757000	7773833000
1	54	17978060000	7941897000	6768287000	4799648000
1	55	22337890000	10949020000	8670165000	15158700000
1	56	20984200000	9975528000	7366231000	12217900000
1	57	15235210000	7568225000	14698170000	6523240000
1	58	17757510000	11884020000	10714500000	7566845000
1	59	33553400000	12855620000	5920898000	7354099000
1	60	15131450000	27331400000	8230659000	6900125000
1	61	36950450000	16634810000	13442010000	7907193000
1	62	11360440000	14631890000	6859392000	9694227000
1	63	14433740000	8317810000	18204080000	8649619000
1	64	12155040000	26734760000	9687025000	16921440000
1	65	13250000000	31114510000	5977068000	8385480000
1	66	11699200000	13618180000	5071822000	5319723000
1	67	18551780000	8112223000	5549284000	10950090000
1	68	21443230000	7576272000	15027150000	11149180000
1	69	15205610000	22157030000	5144590000	6527781000
1	70	21920850000	12645990000	8566071000	11448860000
1	71	22877780000	8702686000	10912650000	8059077000
1	72	17923390000	7722656000	7987978000	6028222000
1	73	16797740000	11294180000	9556610000	9810560000
1	74	29776240000	13570400000	9920367000	8393148000
1	75	16464580000	17584040000	9083326000	10199380000
1	76	13877370000	16202800000	12045740000	5445808000
1	77	17561260000	9784700000	14416560000	7751176000
1	78	16230340000	13900400000	12213920000	8273093000
1	79	36826990000	15906400000	4407433000	5483518000
1	80	16280920000	10102010000	4308909000	7517824000
1	81	11765930000	8559142000	7971282000	7387022000
1	82	22377350000	11509340000	11824700000	12683850000
1	83	24307270000	10646820000	21567440000	10094560000
1	84	12057810000	15097390000	11265010000	8345157000
1	85	19535060000	9776221000	12153110000	8998441000
1	86	14535190000	15056520000	14497010000	24126030000
1	87	13867070000	9992098000	8460454000	10726710000
1	88	22269330000	10598470000	12149970000	17285410000
1	89	40157470000	7329099000	10788140000	7144322000
1	90	12980600000	11911760000	12040960000	12104490000
1	91	14568890000	7303001000	8259046000	7112983000
1	92	13920640000	10018430000	21313510000	9838375000
1	93	21593740000	15765270000	8894008000	5897460000
1	94	9586791000	13082310000	10621670000	7209845000
1	95	13897250000	12637400000	5062955000	13710940000
1	96	11021590000	23014730000	13748290000	6581894000
1	97	13452310000	10416200000	6839639000	9876380000
1	98	11204380000	12152460000	19914910000	7020023000
1	99	21386250000	13333000000	13581930000	6030490000
1	100	22098090000	9218820000	18021680000	7644047000
2	101	22315210000	12224170000	26011190000	11982720000
2	102	37760120000	31635600000	10812220000	2505082000
2	103	30599750000	10780580000	19179170000	3078165000
2	104	21503890000	8844930000	22723620000	2778345000
2	105	15433230000	27483630000	17738720000	6206712000
2	106	21588600000	12021890000	8066047000	8995751000
2	107	16645880000	11909050000	27659740000	7279628000
2	108	31051640000	9378456000	10331470000	6488433000
2	109	17885750000	14317460000	10078880000	4821200000
2	110	16033610000	7126124000	24071070000	5642996000
2	111	13246420000	9524524000	9158737000	7934350000
2	112	16456680000	10403030000	12632110000	4656836000
2	113	19276280000	9286807000	31620090000	13652040000
2	114	19111580000	5364265000	19075690000	4555459000
2	115	14905650000	23681630000	24003930000	5695870000
2	116	12791940000	9971804000	19059920000	8389687000
2	117	25826640000	9126067000	7823752000	8146997000
2	118	17696920000	8832620000	7942509000	10714080000
2	119	14708410000	10041040000	9122943000	10480010000
2	120	17553910000	6387761000	11626770000	13957230000
2	121	13383410000	10216510000	11011050000	9632133000
2	122	24893530000	22792860000	11274410000	11343940000
2	123	16953350000	9959954000	10679320000	21925490000
2	124	16206400000	10659830000	10934820000	10792420000
2	125	14172890000	9677224000	10147020000	51381670000
2	126	10997100000	9112095000	13319500000	8191666000
2	127	16693270000	9613797000	10593320000	12525990000
2	128	21783020000	19694510000	14860120000	7252399000
2	129	21423140000	8610037000	8989738000	28902590000
2	130	12683220000	8880872000	17602800000	10909250000
2	131	13970170000	9999632000	13498640000	6523034000
2	132	11277550000	8152216000	11543790000	6037124000
2	133	16563720000	12642000000	10045200000	5279827000
2	134	15738580000	7362518000	19884310000	9659534000
2	135	18771380000	7093181000	20781890000	12067780000
2	136	13237650000	9444636000	38223000000	26459260000
2	137	14981520000	10201370000	9262196000	11271330000
2	138	19528820000	27591370000	26740620000	11246350000
2	139	12903070000	8387911000	10564030000	26836200000
2	140	8599526000	9518037000	8818715000	10996560000
2	141	16022580000	43500530000	6910138000	25768520000
2	142	16029400000	9305861000	22348530000	17795860000
2	143	12254770000	7720345000	33907700000	14912580000
2	144	18108180000	11424950000	17533770000	8873701000
2	145	18395980000	17787970000	10624920000	6702210000
2	146	23474430000	5698697000	13454810000	10697590000
2	147	13925640000	6510591000	35665910000	7375550000
2	148	22085440000	11095770000	8895575000	9061585000
2	149	23734750000	9894534000	12291010000	10276050000
2	150	13009680000	9197458000	6426722000	9589916000
2	151	17868980000	9897449000	21856780000	7682584000
2	152	17605400000	8485316000	9424856000	6751384000
2	153	30803970000	39346500000	10931060000	9457371000
2	154	22430250000	27126390000	15901150000	16560770000
2	155	11857190000	14235540000	7071537000	28070370000
2	156	17077400000	14484880000	13846690000	6343642000
2	157	21228180000	10345790000	34215820000	5239551000
2	158	18064490000	10734620000	13168900000	8122572000
2	159	24246690000	26608480000	8009211000	7449999000
2	160	17990180000	8687197000	26793600000	4865911000
2	161	13153370000	7736206000	6847154000	23618260000
2	162	17404860000	15192670000	4963826000	6815101000
2	163	14866880000	10422710000	9779389000	6590033000
2	164	20470420000	32090170000	25871670000	4047065000
2	165	14905150000	10458810000	15258660000	6460017000
2	166	15352930000	10917260000	13178440000	9875055000
2	167	14538150000	10271210000	7120085000	10154090000
2	168	15532570000	7486510000	14830930000	9295447000
2	169	14769350000	9871827000	9172835000	26190580000
2	170	14251480000	9884732000	11033060000	4284616000
2	171	11715770000	11123170000	14678780000	9186196000
2	172	30447290000	16786450000	16044570000	6092734000
2	173	12827960000	7776445000	15728870000	28834790000
2	174	15895210000	9971930000	7160017000	7305351000
2	175	13076430000	8239933000	8389702000	11086190000
2	176	17290640000	6189444000	13164800000	6912117000
2	177	16931730000	6700987000	10012570000	6473146000
2	178	14544250000	13529870000	27643750000	6190478000
2	179	21745830000	10784790000	5570587000	6406638000
2	180	16702550000	16287080000	8429100000	6803432000
2	181	53451550000	7388973000	19074200000	4168879000
2	182	10929110000	10441790000	5890546000	4846572000
2	183	23027910000	13882190000	4624342000	5103493000
2	184	15607610000	6489195000	13730290000	13876580000
2	185	8479601000	12875210000	6622407000	12402490000
2	186	20935100000	10030160000	5744219000	11083760000
2	187	13965590000	11070430000	7197440000	25851070000
2	188	13253950000	9341335000	6386795000	17986410000
2	189	10226150000	11609980000	8514208000	12237410000
2	190	19807730000	13828570000	3676759000	13031240000
2	191	15099020000	9796462000	16135880000	6679924000
2	192	15382930000	22253490000	15782970000	8287110000
2	193	22891480000	14477830000	25982050000	11857960000
2	194	11074680000	12750770000	10417370000	10627950000
2	195	13723170000	9375143000	11853610000	17597110000
2	196	12767560000	7350883000	13121740000	9187041000
2	197	22667430000	4645436000	12276260000	21224200000
2	198	19644450000	10436530000	9096509000	19802600000
2	199	8807985000	8413286000	11915680000	15242870000
2	200	17202160000	9856302000	12195770000	7117659000
	Average	17665950860	11684310140	11880668925	9985267935
	St Dev	6.81118e+09	6.16397e+09	6.45663e+09	5.85946e+09
		*** P<0.0001		** P=0.0023
		*** P<0.0001
		*** P<0.0001
			ns P=0.7559
			** P=0.0050
