# Supplementary material for: Genetic enhancers of partial PLK1 inhibition reveal hypersensitivity to kinetochore perturbations
Source: PLoS Genet. 2023 Aug 28;19(8):e1010903. doi: 10.1371/journal.pgen.1010903 (PMC10491399; doi:10.1371/journal.pgen.1010903)
Supplement: S8 Data — (XLSX) [file pgen.1010903.s024.xlsx]

## Sheet: Fig S1A
Cell proliferation (% relative to DMSO-treated control)
	BI2536 (8.1 nM)
	1	2	Average	Range
sgRNA-1	8.8	19.9	14.35	11.1
sgRNA-2	15.9	16.4	16.15	0.5
sgRNA-3	10.4	13.8	12.1	3.4
sgRNA-4	24.3	30	27.15	5.7
sgRNA-5	23.3	23.9	23.6	0.6
sgRNA-6	14.2	20.1	17.15	5.9
sgRNA-7	22.3	33.5	27.9	11.2
sgRNA-8	25.5	31	28.25	5.5
sgRNA-9	9.4	16.9	13.15	7.5
sgRNA-10	24.6	21.9	23.25	2.7
sgRNA-11	39.9	61.2	50.55	21.3
sgRNA-12	51.2	48.1	49.65	3.1
sgRNA-13	41	48.6	44.8	7.6
sgRNA-14	30	47.7	38.85	17.7
sgRNA-15	15.3	19.5	17.4	4.2
sgRNA-16	12.7	27.4	20.05	14.7
sgRNA-17	38.7	43.5	41.1	4.8
sgRNA-18	52.3	41.2	46.75	11.1
sgRNA-19	19.7	30.8	25.25	11.1
sgRNA-20	32.5	50.4	41.45	17.9
sgRNA-21	31.3	26.7	29	4.6
sgRNA-22	33.6	52.2	42.9	18.6
sgRNA-23	45	37.3	41.15	7.7
sgRNA-24	30.1	27.2	28.65	2.9
sgRNA-25	50.3	51.2	50.75	0.9
sgRNA-26	60.2	62.1	61.15	1.9

## Sheet: Fig S1B
Cell proliferation (% relative to DMSO-treated control)
	BI6727 (12.5 nM)
	1	2	Average	Range
sgRNA-1	13.1	26.2	19.65	13.1
sgRNA-2	14.5	26.5	20.5	12
sgRNA-3	10.3	16.8	13.55	6.5
sgRNA-4	28.5	44.9	36.7	16.4
sgRNA-5	30.8	29	29.9	1.8
sgRNA-6	34.3	35.2	34.75	0.9
sgRNA-7	44.4	53.3	48.85	8.9
sgRNA-8	55.2	59.5	57.35	4.3
sgRNA-9	23.9	47.8	35.85	23.9
sgRNA-10	24.3	33.1	28.7	8.8
sgRNA-11	84.6	56.2	70.4	28.4
sgRNA-12	67.7	77.7	72.7	10
sgRNA-13	58.2	52.1	55.15	6.1
sgRNA-14	47.1	52.3	49.7	5.2
sgRNA-15	64	53.7	58.85	10.3
sgRNA-16	47.5	52.8	50.15	5.3
sgRNA-17	65.5	71.9	68.7	6.4
sgRNA-18	62.7	72.3	67.5	9.6
sgRNA-19	33.9	46	39.95	12.1
sgRNA-20	40.9	53.7	47.3	12.8
sgRNA-21	42.1	49.6	45.85	7.5
sgRNA-22	56.1	64.3	60.2	8.2
sgRNA-23	38.5	59.6	49.05	21.1
sgRNA-24	31.8	44.1	37.95	12.3
sgRNA-25	83	67.7	75.35	15.3
sgRNA-26	66.8	78.9	72.85	12.1

## Sheet: Fig S1C
Cell proliferation (% relative to DMSO-treated control)
	GSK (8.4 nM)
	1	2	Average	Range
sgRNA-1	8.6	21.5	15.05	12.9
sgRNA-2	25.2	21.6	23.4	3.6
sgRNA-3	16	15.3	15.65	0.7
sgRNA-4	32.6	26.6	29.6	6
sgRNA-5	28.3	21.4	24.85	6.9
sgRNA-6	21.9	23.5	22.7	1.6
sgRNA-7	32.2	39.3	35.75	7.1
sgRNA-8	43.5	40.6	42.05	2.9
sgRNA-9	19.9	20.9	20.4	1
sgRNA-10	26.7	24.2	25.45	2.5
sgRNA-11	59.4	58.8	59.1	0.6
sgRNA-12	58.5	51.5	55	7
sgRNA-13	44.7	47.9	46.3	3.2
sgRNA-14	40.5	49.6	45.05	9.1
sgRNA-15	34.3	37.6	35.95	3.3
sgRNA-16	32.4	33.1	32.75	0.7
sgRNA-17	58.9	65.2	62.05	6.3
sgRNA-18	79	64.4	71.7	14.6
sgRNA-19	34.3	23	28.65	11.3
sgRNA-20	47.4	52.5	49.95	5.1
sgRNA-21	42	31.5	36.75	10.5
sgRNA-22	59.8	52.2	56	7.6
sgRNA-23	45.3	53.9	49.6	8.6
sgRNA-24	37.4	25.5	31.45	11.9
sgRNA-25	76.4	60	68.2	16.4
sgRNA-26	81.3	63.4	72.35	17.9
