# Supplementary material for: Genetic enhancers of partial PLK1 inhibition reveal hypersensitivity to kinetochore perturbations
Source: PLoS Genet. 2023 Aug 28;19(8):e1010903. doi: 10.1371/journal.pgen.1010903 (PMC10491399; doi:10.1371/journal.pgen.1010903)
Supplement: S9 Data — (XLSX) [file pgen.1010903.s025.xlsx]

## Sheet: Fig S2B
PRR14L mRNA relative levels
	1	2	3	Average	St Dev
si-Ctrl	0.991	1.081	0.927	0.999667	0.0773649
si-PRR14L	0.112	0.128	0.127	0.122333	0.00896289

## Sheet: Fig S2C
% bi/multinucleated cells
		si-Ctrl+ DMSO	si-Ctrl + BI2536	si-PRR14L + DMSO	si-PRR14L + BI2536
	N=1	4.87	12.8	17.87	33.43
	N=2	4.59	12.25	25.43	32.16
	N=3	6.81	11.67	30.08	38.09
	N=4	6.23	7.16	16.95	21.76
	Average	5.625	10.97	22.5825	31.36
	St dev	1.06638	2.58156	6.27836	6.88907
		** P=0.0087		ns P=0.1086
		** P=0.0018
			** P=0.0015
