# Supplementary material for: Genetic enhancers of partial PLK1 inhibition reveal hypersensitivity to kinetochore perturbations
Source: PLoS Genet. 2023 Aug 28;19(8):e1010903. doi: 10.1371/journal.pgen.1010903 (PMC10491399; doi:10.1371/journal.pgen.1010903)
Supplement: S10 Data — (XLSX) [file pgen.1010903.s026.xlsx]

## Sheet: Fig S3B
	Indel abundance (%)
Indel size	AAVS1 sgRNA-25	SKA1 sgRNA-1	SKA1 sgRNA-2	KIF18A sgRNA-3	KIF18A sgRNA-4
-10	0	3	7	0	0
-9	0	0	0	0	0
-8	0	0	0	0	0
-7	0	0	0	0	0
-6	0	0	0	0	0
-5	2	0	0	0	1
-4	0	0	0	0	2
-3	0	0	0	0	1
-2	1	0	0	0	1
-1	12	0	0	0	7
0	15	33	39	20	41
1	19	1	7	16	6
2	11	13	19	22	10
3	14	14	11	16	15
4	12	16	7	15	9
5	6	8	4	4	1
6	3	5	2	2	2
7	0	2	0	0	0
8	0	0	0	0	0
9	0	0	0	0	0
10	0	0	0	0	0
