# Supplementary material for: Genetic enhancers of partial PLK1 inhibition reveal hypersensitivity to kinetochore perturbations
Source: PLoS Genet. 2023 Aug 28;19(8):e1010903. doi: 10.1371/journal.pgen.1010903 (PMC10491399; doi:10.1371/journal.pgen.1010903)
Supplement: S11 Data — (XLSX) [file pgen.1010903.s027.xlsx]

## Sheet: Fig S4A
	Percentages of proliferation inhibition in NALM-6 cell lines expressing the indicated sgRNAs
GSK	AAVS1 sgRNA-25		Azami-green sgRNA-26		SKA1 sgRNA-1		SKA1 sgRNA-2		KIF18A sgRNA-3		KIF18A sgRNA-4
nM	Average	St dev	Average	St dev	Average	St dev	Average	St dev	Average	St dev	Average	St dev
150			43.786	2.5	36.49	1.8	34.775	2	45.557	1.4	51.215	3.3
100			45.26	1.5	35.901	0.6	35.133	1.2	41.689	1.8	49.472	2
66.67			45.864	2.8	33.79	1.1	33.588	1.6	43.841	3.9	48.886	4
44.44			45.249	0.6	37.897	1.9	35.557	5.2	42.735	2.2	51.024	2.2
29.63	25.846	0.1	43.663	2.5	39.092	2.1	35.541	1.3	40.354	2.2	48.66	2.9
19.75	24.473	1.7	35.969	0.9	37.181	0.7	32.87	2	40.083	3.5	40.645	2
13.17	7.145	1.1	8.818	0.9	28.875	1.9	22.605	1	30.382	0.7	21.496	2.4
8.78	3.52	0.4	4.111	0.1	23.078	0.3	18.974	2.2	19.53	1.3	12.444	0.7
5.85	2.781	0.2	3.28	0.4	23.248	1.1	14.017	1.3	9.509	0.9	6.263	0.2
3.9	2.365	0.1	3.073	0.1	15.552	0.4	6.778	0.4	4.277	0.6	4.235	0.4
2.6	2.503	0.4	2.647	0.3	6.714	0.5	4.324	0.4	3.416	0.3	2.487	0.3
1.73	2.36	0.2	2.72	0.4	4.576	0.2	3.65	0.5	3.059	0.4	3.101	0.5
1.16	2.18	0.3	2.455	0.4	4.109	0.4	3.725	0.2	3.105	0.5	2.797	0.4

## Sheet: Fig S4B
	Percentages of proliferation inhibition in hTERT RPE-1 cells transfected with the indicated siRNAs
GSK	si-Ctrl		si-KIF18A		si-SKA1
nM	Average	St dev	Average	St dev	Average	St dev
150	50.168	3.2
100	47.227	2.7
66.67	46.305	0.1			22.822	5.2
44.44	39.787	6.1	52.608	3.9
29.63	39.432	0.4	57.381	4.1	23.894	5.6
19.75	19.621	4.9	50.231	11.8	24.617	4.3
13.17	9.494	1.1	49.466	2.1	17.41	3.7
8.78	5.958	1	21.177	5.9	9.884	1
5.85	4.578	1.1	6.263	0.8	1.679	0.5
3.9	4.806	0.7	4.941	1.3	2.204	0.9
2.6	3.884	0.1	2.986	1.1	1.623	0.9
1.73	3.824	0	3.002	1.3	1.814	0.9
1.16	3.276	0.5	3.982	0.9	1.34	0.5
