# Supplementary material for: Genetic enhancers of partial PLK1 inhibition reveal hypersensitivity to kinetochore perturbations
Source: PLoS Genet. 2023 Aug 28;19(8):e1010903. doi: 10.1371/journal.pgen.1010903 (PMC10491399; doi:10.1371/journal.pgen.1010903)
Supplement: S12 Data — (XLSX) [file pgen.1010903.s028.xlsx]

## Sheet: Fig S5A
mRNA relative levels
	1	2	3	4	Average	St Dev
si-Ctrl+DMSO	0.907	0.866	0.939	1.287	0.99975	0.193817	SKA1
si-SKA1+DMSO	0.029	0.025	0.015	0.016	0.02125	0.00684957	SKA1
si-Ctrl+BI2536	0.972	1.013	0.894	0.911	0.9475	0.0550303	SKA1
si-SKA1+BI2536	0.027	0.028	0.024	0.018	0.02425	0.0045	SKA1
si-Ctrl+DMSO	0.853	0.84	1.02	1.287	1	0.208149	KIF18A
si-KIF18A+DMSO	0.103	0.108	0.113	0.125	0.11225	0.00942956	KIF18A
si-Ctrl+BI2536	0.88	0.968	1.288	1.272	1.102	0.208755	KIF18A
si-KIF18A+BI2536	0.103	0.113	0.153	0.125	0.1235	0.0216256	KIF18A
